# Supplementary material for: Multiomics-Based Feature Extraction and Selection for the Prediction of Lung Cancer Survival
Source: Int J Mol Sci. 2024 Mar 25;25(7):3661. doi: 10.3390/ijms25073661 (PMC11011391; doi:10.3390/ijms25073661)
Supplement: Supplementary file 1 [file ijms-25-03661-s001.zip]

Archive with 3 entries (3 files):
- TableS1 Samples used in the study.xlsx
- TableS2 Boruta variable importance scores.xlsx
- TableS3 SHAP values for the selected predictors.xlsx
