# Supplementary material for: Multiomics-Based Feature Extraction and Selection for the Prediction of Lung Cancer Survival
Source: Int J Mol Sci. 2024 Mar 25;25(7):3661. doi: 10.3390/ijms25073661 (PMC11011391; doi:10.3390/ijms25073661)
Supplement: Supplementary file 1 [file ijms-25-03661-s001.zip › TableS1 Samples used in the study.xlsx]

## Sheet: Sheet1
Table S1: TCGA and CPTAC-3 LUAD patients used in the study. Eleven cases highlighted at the bottom of the table were removed later in the analysis due to missing data on selected predictors.
PatientID	Dataset	Survival (2-year)
TCGA-05-4390	TCGA	Survived
TCGA-05-4396	TCGA	Died
TCGA-05-4415	TCGA	Died
TCGA-05-4424	TCGA	Survived
TCGA-05-4427	TCGA	Survived
TCGA-05-4433	TCGA	Survived
TCGA-05-5425	TCGA	Survived
TCGA-05-5429	TCGA	Died
TCGA-38-4632	TCGA	Survived
TCGA-38-7271	TCGA	Survived
TCGA-44-2655	TCGA	Survived
TCGA-44-2656	TCGA	Survived
TCGA-44-2659	TCGA	Survived
TCGA-44-2662	TCGA	Survived
TCGA-44-2665	TCGA	Survived
TCGA-44-2666	TCGA	Died
TCGA-44-2668	TCGA	Survived
TCGA-44-3918	TCGA	Survived
TCGA-44-4112	TCGA	Survived
TCGA-44-5643	TCGA	Survived
TCGA-44-5644	TCGA	Survived
TCGA-44-5645	TCGA	Survived
TCGA-44-6147	TCGA	Survived
TCGA-44-6776	TCGA	Survived
TCGA-44-6777	TCGA	Survived
TCGA-44-6778	TCGA	Survived
TCGA-44-6779	TCGA	Died
TCGA-44-7661	TCGA	Died
TCGA-44-7667	TCGA	Survived
TCGA-44-7669	TCGA	Died
TCGA-44-7670	TCGA	Survived
TCGA-44-7671	TCGA	Survived
TCGA-44-A4SU	TCGA	Died
TCGA-49-4487	TCGA	Survived
TCGA-49-4488	TCGA	Survived
TCGA-49-4490	TCGA	Died
TCGA-49-4512	TCGA	Survived
TCGA-49-4514	TCGA	Survived
TCGA-49-6742	TCGA	Died
TCGA-49-6743	TCGA	Survived
TCGA-49-6744	TCGA	Survived
TCGA-49-AAQV	TCGA	Died
TCGA-49-AAR0	TCGA	Survived
TCGA-49-AAR2	TCGA	Survived
TCGA-49-AAR3	TCGA	Survived
TCGA-49-AAR4	TCGA	Survived
TCGA-49-AAR9	TCGA	Died
TCGA-49-AARE	TCGA	Survived
TCGA-49-AARN	TCGA	Survived
TCGA-49-AARO	TCGA	Survived
TCGA-49-AARQ	TCGA	Survived
TCGA-49-AARR	TCGA	Survived
TCGA-4B-A93V	TCGA	Died
TCGA-50-5044	TCGA	Died
TCGA-50-5045	TCGA	Survived
TCGA-50-5049	TCGA	Survived
TCGA-50-5051	TCGA	Died
TCGA-50-5055	TCGA	Survived
TCGA-50-5066	TCGA	Survived
TCGA-50-5068	TCGA	Survived
TCGA-50-5072	TCGA	Died
TCGA-50-5931	TCGA	Died
TCGA-50-5932	TCGA	Survived
TCGA-50-5933	TCGA	Survived
TCGA-50-5935	TCGA	Died
TCGA-50-5936	TCGA	Died
TCGA-50-5939	TCGA	Died
TCGA-50-5941	TCGA	Survived
TCGA-50-5942	TCGA	Survived
TCGA-50-5944	TCGA	Survived
TCGA-50-6590	TCGA	Survived
TCGA-50-6591	TCGA	Died
TCGA-50-6592	TCGA	Survived
TCGA-50-6593	TCGA	Died
TCGA-50-6594	TCGA	Died
TCGA-50-6595	TCGA	Died
TCGA-50-6597	TCGA	Survived
TCGA-50-6673	TCGA	Died
TCGA-50-7109	TCGA	Died
TCGA-50-8457	TCGA	Survived
TCGA-50-8459	TCGA	Survived
TCGA-50-8460	TCGA	Survived
TCGA-53-7624	TCGA	Survived
TCGA-53-7626	TCGA	Survived
TCGA-53-A4EZ	TCGA	Survived
TCGA-55-5899	TCGA	Survived
TCGA-55-6642	TCGA	Survived
TCGA-55-6712	TCGA	Died
TCGA-55-6968	TCGA	Survived
TCGA-55-6970	TCGA	Died
TCGA-55-6971	TCGA	Survived
TCGA-55-6972	TCGA	Survived
TCGA-55-6978	TCGA	Died
TCGA-55-6979	TCGA	Died
TCGA-55-6980	TCGA	Survived
TCGA-55-6981	TCGA	Survived
TCGA-55-6982	TCGA	Survived
TCGA-55-6983	TCGA	Survived
TCGA-55-6985	TCGA	Survived
TCGA-55-6986	TCGA	Survived
TCGA-55-6987	TCGA	Survived
TCGA-55-7281	TCGA	Survived
TCGA-55-7284	TCGA	Died
TCGA-55-7570	TCGA	Survived
TCGA-55-7574	TCGA	Survived
TCGA-55-7815	TCGA	Survived
TCGA-55-7907	TCGA	Died
TCGA-55-7910	TCGA	Survived
TCGA-55-7913	TCGA	Died
TCGA-55-7914	TCGA	Died
TCGA-55-7995	TCGA	Survived
TCGA-55-8085	TCGA	Survived
TCGA-55-8089	TCGA	Died
TCGA-55-8090	TCGA	Died
TCGA-55-8092	TCGA	Died
TCGA-55-8096	TCGA	Died
TCGA-55-8206	TCGA	Survived
TCGA-55-8207	TCGA	Survived
TCGA-55-8299	TCGA	Died
TCGA-55-8512	TCGA	Died
TCGA-55-8513	TCGA	Survived
TCGA-55-8620	TCGA	Died
TCGA-55-A490	TCGA	Died
TCGA-55-A4DF	TCGA	Died
TCGA-62-8394	TCGA	Died
TCGA-62-8395	TCGA	Survived
TCGA-62-8397	TCGA	Survived
TCGA-62-8398	TCGA	Died
TCGA-62-8399	TCGA	Survived
TCGA-62-8402	TCGA	Survived
TCGA-62-A46O	TCGA	Survived
TCGA-62-A46P	TCGA	Died
TCGA-62-A46R	TCGA	Survived
TCGA-62-A46S	TCGA	Survived
TCGA-62-A46V	TCGA	Survived
TCGA-62-A46Y	TCGA	Died
TCGA-62-A470	TCGA	Survived
TCGA-62-A471	TCGA	Survived
TCGA-62-A472	TCGA	Survived
TCGA-64-1679	TCGA	Survived
TCGA-64-1681	TCGA	Survived
TCGA-64-5774	TCGA	Survived
TCGA-64-5775	TCGA	Died
TCGA-64-5778	TCGA	Survived
TCGA-64-5779	TCGA	Survived
TCGA-64-5781	TCGA	Survived
TCGA-64-5815	TCGA	Survived
TCGA-73-4658	TCGA	Survived
TCGA-73-4676	TCGA	Died
TCGA-73-7498	TCGA	Survived
TCGA-73-7499	TCGA	Survived
TCGA-73-A9RS	TCGA	Died
TCGA-75-5125	TCGA	Survived
TCGA-75-5146	TCGA	Survived
TCGA-75-5147	TCGA	Survived
TCGA-75-6206	TCGA	Survived
TCGA-75-6212	TCGA	Survived
TCGA-75-6214	TCGA	Survived
TCGA-75-7025	TCGA	Survived
TCGA-75-7027	TCGA	Survived
TCGA-78-7145	TCGA	Survived
TCGA-78-7146	TCGA	Died
TCGA-78-7147	TCGA	Died
TCGA-78-7148	TCGA	Died
TCGA-78-7149	TCGA	Survived
TCGA-78-7150	TCGA	Died
TCGA-78-7152	TCGA	Survived
TCGA-78-7153	TCGA	Survived
TCGA-78-7154	TCGA	Died
TCGA-78-7155	TCGA	Survived
TCGA-78-7156	TCGA	Survived
TCGA-78-7158	TCGA	Died
TCGA-78-7160	TCGA	Died
TCGA-78-7161	TCGA	Died
TCGA-78-7162	TCGA	Survived
TCGA-78-7163	TCGA	Survived
TCGA-78-7166	TCGA	Died
TCGA-78-7167	TCGA	Survived
TCGA-78-7220	TCGA	Survived
TCGA-78-7535	TCGA	Survived
TCGA-78-7536	TCGA	Died
TCGA-78-7537	TCGA	Survived
TCGA-78-7539	TCGA	Survived
TCGA-78-7540	TCGA	Survived
TCGA-78-7542	TCGA	Died
TCGA-78-7633	TCGA	Survived
TCGA-78-8640	TCGA	Survived
TCGA-78-8648	TCGA	Survived
TCGA-78-8655	TCGA	Survived
TCGA-78-8660	TCGA	Died
TCGA-78-8662	TCGA	Survived
TCGA-80-5608	TCGA	Survived
TCGA-80-5611	TCGA	Survived
TCGA-83-5908	TCGA	Survived
TCGA-86-6562	TCGA	Died
TCGA-86-7701	TCGA	Survived
TCGA-86-7711	TCGA	Survived
TCGA-86-7713	TCGA	Survived
TCGA-86-7714	TCGA	Died
TCGA-86-7953	TCGA	Survived
TCGA-86-7955	TCGA	Survived
TCGA-86-8054	TCGA	Survived
TCGA-86-8055	TCGA	Died
TCGA-86-8073	TCGA	Survived
TCGA-86-8075	TCGA	Died
TCGA-86-8076	TCGA	Survived
TCGA-86-8278	TCGA	Survived
TCGA-86-8279	TCGA	Survived
TCGA-86-8359	TCGA	Died
TCGA-86-8669	TCGA	Survived
TCGA-86-8671	TCGA	Survived
TCGA-86-8672	TCGA	Died
TCGA-86-8673	TCGA	Survived
TCGA-86-8674	TCGA	Survived
TCGA-86-A456	TCGA	Survived
TCGA-86-A4D0	TCGA	Died
TCGA-86-A4JF	TCGA	Survived
TCGA-86-A4P8	TCGA	Survived
TCGA-91-6829	TCGA	Survived
TCGA-91-6847	TCGA	Survived
TCGA-91-8497	TCGA	Died
TCGA-93-A4JO	TCGA	Died
TCGA-95-7039	TCGA	Survived
TCGA-95-7043	TCGA	Died
TCGA-95-7562	TCGA	Died
TCGA-95-8039	TCGA	Survived
TCGA-97-7546	TCGA	Survived
TCGA-97-7547	TCGA	Survived
TCGA-97-7552	TCGA	Survived
TCGA-97-7553	TCGA	Survived
TCGA-97-7554	TCGA	Survived
TCGA-97-7938	TCGA	Died
TCGA-97-8174	TCGA	Died
TCGA-97-8176	TCGA	Died
TCGA-99-7458	TCGA	Survived
TCGA-99-8025	TCGA	Survived
TCGA-99-8028	TCGA	Survived
TCGA-99-8033	TCGA	Died
TCGA-J2-8192	TCGA	Survived
TCGA-J2-A4AD	TCGA	Died
TCGA-J2-A4AE	TCGA	Survived
TCGA-J2-A4AG	TCGA	Survived
TCGA-L9-A443	TCGA	Died
TCGA-L9-A50W	TCGA	Died
TCGA-L9-A5IP	TCGA	Died
TCGA-MN-A4N1	TCGA	Survived
TCGA-MN-A4N4	TCGA	Survived
TCGA-MP-A4SV	TCGA	Survived
TCGA-MP-A4SW	TCGA	Survived
TCGA-MP-A4SY	TCGA	Survived
TCGA-MP-A4T4	TCGA	Survived
TCGA-MP-A4T6	TCGA	Survived
TCGA-MP-A4T7	TCGA	Died
TCGA-MP-A4T8	TCGA	Died
TCGA-MP-A4TD	TCGA	Died
TCGA-MP-A4TE	TCGA	Survived
TCGA-MP-A4TF	TCGA	Died
TCGA-MP-A4TH	TCGA	Survived
TCGA-MP-A4TI	TCGA	Died
TCGA-MP-A4TJ	TCGA	Died
TCGA-MP-A4TK	TCGA	Died
TCGA-MP-A5C7	TCGA	Survived
TCGA-NJ-A4YF	TCGA	Survived
TCGA-NJ-A4YG	TCGA	Survived
TCGA-NJ-A4YI	TCGA	Died
TCGA-NJ-A4YQ	TCGA	Survived
TCGA-O1-A52J	TCGA	Survived
C3L-03463	CPTAC-3	Survived
C3L-00444	CPTAC-3	Survived
C3N-02433	CPTAC-3	Survived
C3N-02973	CPTAC-3	Survived
C3N-02764	CPTAC-3	Survived
C3N-02926	CPTAC-3	Survived
C3N-04382	CPTAC-3	Survived
C3N-03202	CPTAC-3	Survived
C3N-02582	CPTAC-3	Survived
C3L-01330	CPTAC-3	Survived
C3L-04757	CPTAC-3	Survived
C3L-02219	CPTAC-3	Survived
C3N-02948	CPTAC-3	Survived
C3L-00263	CPTAC-3	Survived
C3L-02559	CPTAC-3	Survived
C3N-00294	CPTAC-3	Survived
C3L-00604	CPTAC-3	Survived
C3L-00080	CPTAC-3	Survived
C3N-02087	CPTAC-3	Died
C3L-02169	CPTAC-3	Survived
C3L-02954	CPTAC-3	Died
C3L-03726	CPTAC-3	Survived
C3L-03985	CPTAC-3	Survived
C3L-04033	CPTAC-3	Survived
C3N-00959	CPTAC-3	Survived
C3N-02380	CPTAC-3	Survived
C3L-02601	CPTAC-3	Died
C3L-00094	CPTAC-3	Survived
C3N-03073	CPTAC-3	Survived
C3L-00140	CPTAC-3	Survived
C3N-02529	CPTAC-3	Survived
C3N-02929	CPTAC-3	Survived
C3N-02451	CPTAC-3	Survived
C3L-02513	CPTAC-3	Survived
C3L-00095	CPTAC-3	Survived
C3N-02729	CPTAC-3	Survived
C3L-02350	CPTAC-3	Survived
C3N-02950	CPTAC-3	Survived
C3N-03074	CPTAC-3	Survived
C3N-01799	CPTAC-3	Survived
C3N-03911	CPTAC-3	Survived
C3N-02672	CPTAC-3	Survived
C3N-03205	CPTAC-3	Survived
C3L-02643	CPTAC-3	Survived
C3N-02572	CPTAC-3	Survived
C3L-02508	CPTAC-3	Survived
C3L-00001	CPTAC-3	Survived
C3N-02282	CPTAC-3	Survived
C3L-02958	CPTAC-3	Survived
C3N-03765	CPTAC-3	Survived
C3L-03976	CPTAC-3	Died
C3L-02365	CPTAC-3	Died
C3L-00093	CPTAC-3	Survived
C3N-00549	CPTAC-3	Survived
C3L-02345	CPTAC-3	Survived
C3L-01683	CPTAC-3	Survived
C3N-03212	CPTAC-3	Survived
C3N-02290	CPTAC-3	Died
C3N-02000	CPTAC-3	Survived
C3L-02961	CPTAC-3	Survived
C3L-02515	CPTAC-3	Survived
C3L-00422	CPTAC-3	Survived
C3N-02587	CPTAC-3	Survived
C3L-03721	CPTAC-3	Survived
C3L-01632	CPTAC-3	Died
C3N-03764	CPTAC-3	Died
C3L-02348	CPTAC-3	Survived
C3N-02422	CPTAC-3	Died
C3N-00167	CPTAC-3	Survived
C3N-00199	CPTAC-3	Survived
C3N-02758	CPTAC-3	Survived
C3N-03080	CPTAC-3	Survived
C3N-00293	CPTAC-3	Survived
C3L-00083	CPTAC-3	Survived
C3N-02281	CPTAC-3	Survived
C3N-04173	CPTAC-3	Survived
C3L-00973	CPTAC-3	Survived
C3N-03063	CPTAC-3	Survived
C3L-02560	CPTAC-3	Survived
C3N-02928	CPTAC-3	Survived
C3N-03420	CPTAC-3	Survived
C3N-01414	CPTAC-3	Survived
C3N-02421	CPTAC-3	Survived
11LU016	CPTAC-3	Died
C3L-03984	CPTAC-3	Survived
C3L-03969	CPTAC-3	Died
C3L-04037	CPTAC-3	Died
C3L-03462	CPTAC-3	Survived
C3N-02588	CPTAC-3	Survived
C3L-02967	CPTAC-3	Survived
C3N-01415	CPTAC-3	Survived
C3L-01682	CPTAC-3	Survived
C3L-01924	CPTAC-3	Survived
C3L-01889	CPTAC-3	Survived
C3N-02067	CPTAC-3	Survived
C3N-02757	CPTAC-3	Survived
