# Supplementary material for: Multiomics-Based Feature Extraction and Selection for the Prediction of Lung Cancer Survival
Source: Int J Mol Sci. 2024 Mar 25;25(7):3661. doi: 10.3390/ijms25073661 (PMC11011391; doi:10.3390/ijms25073661)
Supplement: Supplementary file 1 [file ijms-25-03661-s001.zip › TableS2 Boruta variable importance scores.xlsx]

## Sheet: Boruta
Table S2: Boruta variable importance scores obtained for the selected features
Rank	Variable ID	Variable Type	Mean Importance	Median Importance	Decision
1	cg27326750	Methylation	7.9502	7.96928	Confirmed
2	RAET1E	Total RNA	7.00635	7.03205	Confirmed
3	cg14139311	Methylation	6.56261	6.59543	Confirmed
4	cg18396533	Methylation	6.36669	6.39973	Confirmed
5	cg27018309	Methylation	6.36368	6.39047	Confirmed
6	SOX9-AS1	Total RNA	6.31696	6.3415	Confirmed
7	cg10075733	Methylation	5.63375	5.6621	Confirmed
8	USP4	Total RNA	5.52647	5.55763	Confirmed
9	cg22884440	Methylation	5.23128	5.25646	Confirmed
10	cg25602930	Methylation	5.17894	5.20319	Confirmed
11	PITX3	Total RNA	4.98739	5.01347	Confirmed
12	KRT18P19	Total RNA	4.84716	4.8845	Confirmed
13	cg09453760	Methylation	4.80412	4.83377	Confirmed
14	cg04969764	Methylation	4.78699	4.8085	Confirmed
15	cg18062950	Methylation	4.70333	4.73497	Confirmed
16	cg11240043	Methylation	4.6602	4.69611	Confirmed
17	ZNF682	Total RNA	4.64863	4.68769	Confirmed
18	VEGFC	Total RNA	4.64139	4.67133	Confirmed
19	cg09804220	Methylation	4.6042	4.63753	Confirmed
20	cg20673929	Methylation	4.52037	4.55536	Confirmed
21	DKK1	Total RNA	4.50826	4.53774	Confirmed
22	cg27091703	Methylation	4.44505	4.46765	Confirmed
23	ZNF540	Total RNA	4.32287	4.34692	Confirmed
24	cg13333304	Methylation	4.18218	4.20094	Confirmed
25	CERS4	Total RNA	4.12029	4.15874	Confirmed
26	cg26608667	Methylation	4.11105	4.14215	Confirmed
27	cg07780086	Methylation	4.02628	4.04151	Confirmed
28	cg10441898	Methylation	3.97581	4.00903	Confirmed
29	GTF2IP7	Total RNA	3.96215	4.00151	Confirmed
30	cg07533422	Methylation	3.76833	3.79157	Confirmed
31	PLCD4	Total RNA	3.61736	3.65354	Confirmed
32	cg11649846	Methylation	3.48614	3.53316	Confirmed
33	cg16977596	Methylation	3.31809	3.34435	Confirmed
34	cg16321323	Methylation	3.25758	3.28635	Confirmed
35	cg21380380	Methylation	3.22904	3.24908	Confirmed
36	cg14061255	Methylation	3.22575	3.25585	Confirmed
37	cg24385580	Methylation	3.13662	3.16915	Confirmed
38	cg17159790	Methylation	3.12106	3.15417	Confirmed
39	cg19160958	Methylation	3.06494	3.09364	Confirmed
40	cg15736553	Methylation	3.0113	3.04688	Confirmed
41	cg26820037	Methylation	2.89853	2.91149	Tentative
42	cg03142071	Methylation	2.8561	2.88288	Tentative
43	chr1.10962129-11749788	CNV (Overlap aggregation)	2.8435	2.8714	Tentative
44	MARVELD1	Total RNA	2.72557	2.7515	Tentative
