# Supplementary material for: Multiomics-Based Feature Extraction and Selection for the Prediction of Lung Cancer Survival
Source: Int J Mol Sci. 2024 Mar 25;25(7):3661. doi: 10.3390/ijms25073661 (PMC11011391; doi:10.3390/ijms25073661)
Supplement: Supplementary file 1 [file ijms-25-03661-s001.zip › TableS3 SHAP values for the selected predictors.xlsx]

## Sheet: Sheet1
Table S3: SHAP values for both TCGA and CPTAC-3 datasets. The table also includes the average absolute SHAP values for all variables (bottom of the table).
Patient ID	Dataset	Methylation:cg04969764	Methylation:cg07780086	Methylation:cg09453760	Methylation:cg09804220	Methylation:cg10075733	Methylation:cg10441898	Methylation:cg11240043	Methylation:cg11649846	Methylation:cg14139311	Methylation:cg15736553	Methylation:cg16321323	Methylation:cg16977596	Methylation:cg17159790	Methylation:cg19160958	Methylation:cg22884440	Methylation:cg24385580	Methylation:cg26608667	Methylation:cg27018309	Methylation:cg27091703	Methylation:cg27326750	TotalRNA:CERS4	TotalRNA:PITX3	TotalRNA:DKK1	TotalRNA:USP4	TotalRNA:PLCD4	TotalRNA:VEGFC	TotalRNA:RAET1E	TotalRNA:ZNF540	TotalRNA:ZNF682	TotalRNA:KRT18P19	TotalRNA:GTF2IP7	TotalRNA:SOX9.AS1
TCGA-05-4390	TCGA	-0.002412	-0.006086	-0.004246	0.00274	-0.00598	-0.024142	0.030354	-0.016054	-0.021282	-0.003518	0.001262	-0.008518	-0.004554	-0.009666	-0.004206	-0.00691	0.003136	-0.009984	0.002624	-0.00837	-0.015558	-0.033472	0.01664	-0.004108	-0.039722	-0.013664	0.002044	0.002026	-0.015558	-0.009258	-0.020254	-0.0145
TCGA-05-4396	TCGA	0.019096	0.0041	0.002962	-0.013914	0.003982	0.025418	0.031298	0.002446	0.0412	0.017358	0.003296	0.022902	0.025424	0.004958	0.001396	0.014976	0.018914	0.0184	-0.00272	0.001668	0.015774	-0.018866	0.020346	0.001858	0.0251	-0.001548	-0.001398	-0.003432	0.026168	-0.002452	0.027264	0.020642
TCGA-05-4415	TCGA	-0.000936	0.007388	-0.002764	0.01046	0.003294	0.011608	0.025836	0.004144	0.029218	-0.014418	0.004342	0.015676	0.02049	0.00438	0.011006	0.011074	0.016034	0.018976	0.001892	-0.001112	0.023894	0.023668	0.019252	0.011346	0.02092	0.02062	0.00536	0.019736	0.023274	0.01996	0.025526	-0.011764
TCGA-05-4424	TCGA	-1.2e-05	0.000436	0.035354	0.0153	-0.007734	-0.020622	-0.015978	-0.006612	-0.014842	-0.006844	0.002332	-0.00052	-0.008912	-0.011978	-0.003576	-0.007118	-0.007184	-0.008794	-0.00753	-0.00577	-0.013534	-0.006718	-0.023694	-0.026244	-0.02685	-0.008176	-0.006896	0.01516	-0.01277	-0.008982	-0.035214	-0.012006
TCGA-05-4427	TCGA	-0.004892	-2.2e-05	-0.00234	0.002012	-0.005856	0.003848	-0.033092	-0.013166	-0.01619	-0.009302	-0.001858	-0.015372	-0.001488	-0.001492	-0.007444	-0.001158	-0.00554	-0.00883	-0.003624	-0.005494	0.03216	-0.025828	-0.024988	-0.025452	0.01666	-0.00957	0.00363	0.00514	-0.015018	-0.006992	-0.03548	-0.007074
TCGA-05-4433	TCGA	-0.00621	-0.027142	0.02739	-0.019362	-0.007222	0.020564	-0.034312	0.003862	-0.010342	0.01596	-0.001024	0.017712	0.013068	0.000268	-0.000544	-0.004436	0.013766	0.015804	-0.004996	-0.006562	0.02993	-0.02919	-0.008204	-0.028084	-0.022566	-0.010024	-0.006774	-0.007024	0.003284	-0.00812	0.02194	-0.002362
TCGA-05-5425	TCGA	-0.002956	0.009012	-0.007018	0.002912	-0.005188	0.005826	0.029262	0.005702	0.03265	-0.004402	0.00441	-0.014486	-0.004142	0.001342	-0.011286	-0.007402	-0.002626	-0.009752	0.017794	-0.007124	0.022082	0.015676	0.01875	-0.003106	-0.03938	-0.004978	-0.0066	0.0028	-0.003976	-0.008756	-0.05166	-0.004112
TCGA-05-5429	TCGA	-0.00024	0.018834	0.029256	0.010102	0.004626	0.027916	0.025526	0.019994	0.022864	0.01431	0.004022	-0.006678	0.02327	0.005168	0.001016	0.006082	0.02142	-4e-06	0.013932	0.000138	0.028566	0.019468	0.028244	-0.00788	-0.01887	-0.00122	-0.001856	0.016586	0.03144	0.02634	-0.002872	0.006618
TCGA-38-4632	TCGA	-0.006582	0.001004	-0.005976	-0.027624	-0.002276	0.005522	0.026848	0.004916	0.001436	-0.002944	-0.007694	-0.020032	-0.004814	0.000916	0.000944	-0.002752	-0.007934	-0.006464	-0.009454	-0.006152	-0.01529	0.015892	-0.026864	0.006022	-0.031412	-0.005308	-0.001384	0.00474	-0.017424	-0.008962	0.007754	-0.017114
TCGA-38-7271	TCGA	-0.000258	-0.02989	-0.008816	0.0071	-0.005194	-0.020812	0.021696	-0.010066	-0.025414	-0.015472	-0.00256	-0.008856	0.004748	-0.015842	-0.001094	0.001664	-0.009984	-0.005988	-0.003898	-0.002004	-0.01309	0.010978	0.020054	-0.013294	0.028556	-0.001812	-0.006434	-0.012632	-0.002428	-0.011948	-0.032634	-0.005714
TCGA-44-2655	TCGA	-0.00517	-0.027946	-0.005172	0.003034	-0.008064	-0.00541	-0.03813	-0.000896	0.034536	0.014632	-0.02283	-0.005604	-0.0129	-0.014854	-0.005082	-0.004228	-0.00475	-0.005554	-0.006148	-0.005104	-0.011658	-0.026044	-0.014202	-0.013218	-0.027892	-0.0102	-0.0033	-0.010012	-0.014992	0.026922	-0.008842	-0.016714
TCGA-44-2656	TCGA	-0.004342	-0.021868	-0.004878	-0.000948	-0.008388	-0.017732	-0.032154	0.009318	0.036172	-0.006426	-0.020982	-0.015678	-0.010514	-0.011024	-0.004954	0.000198	-0.009718	-0.007004	-0.005898	-0.007774	-0.007158	-0.032746	-0.023804	-0.023968	-0.025502	-0.007042	-0.006594	-0.013136	-0.00715	-0.00747	0.029172	-0.016904
TCGA-44-2659	TCGA	-0.005668	-0.023934	-0.007002	0.005614	-0.002236	-0.01838	-0.00398	0.009172	0.03536	-0.005348	-0.023782	-0.022498	-0.012674	-0.00965	-0.003888	-0.001414	0.003168	-0.00327	-0.005432	0.00015	4.4e-05	-0.0214	-0.015632	-0.027132	0.024304	-0.005768	0.000444	-0.012588	-0.010046	-0.007758	-0.037726	0.048658
TCGA-44-2662	TCGA	-0.007474	-0.035016	-0.000984	0.003926	-0.000664	-0.01918	-0.009186	-0.003194	0.028332	0.004044	-0.026616	-0.003502	-0.00875	-0.015278	-0.003418	-0.006728	-0.002678	-0.003624	-0.00688	-0.001828	0.024154	0.010258	0.00733	-0.014836	0.019086	0.005172	-0.004612	-0.017528	-0.014294	0.027168	0.025038	0.004454
TCGA-44-2665	TCGA	-0.006564	-0.032432	-0.003192	0.005396	-0.008976	-0.008044	-0.017194	0.00299	0.032744	-0.001878	-0.02506	-0.023706	-0.018542	-0.013708	-0.00541	-0.007584	-0.006104	-0.005476	-0.008152	-0.002226	0.029274	-0.020094	-0.003902	-0.008756	0.026764	0.006574	-0.004382	-0.013628	-0.010182	-0.007456	-0.002578	-0.004074
TCGA-44-2666	TCGA	0.013082	0.00955	0.002564	-0.013342	0.003476	-0.007324	0.031858	-0.004516	0.035764	0.003336	0.005316	0.011294	0.031662	-0.000404	0.002948	0.002504	-0.000146	0.002766	0.004638	0.003676	0.026704	0.024538	0.022966	0.006238	0.023204	-0.000382	-0.000144	-0.003102	-0.006342	0.02613	0.03097	0.043466
TCGA-44-2668	TCGA	0.001088	-0.00207	0.018848	-0.02595	-0.005992	0.012328	0.013428	-0.013074	-0.022134	-0.00063	0.00188	0.010532	-0.002452	0.006902	-0.002116	-0.004114	0.009124	0.017696	-0.002268	-0.002152	0.02449	0.02411	-0.0151	-0.00548	0.023924	-0.003132	-0.003954	-0.01845	-0.017578	-0.01293	0.0229	-0.001594
TCGA-44-3918	TCGA	-0.008612	-0.021462	-0.009712	-0.021536	-0.007906	0.008532	-0.019686	-0.017666	-0.026482	-0.009764	-0.00037	-0.005946	0.002958	-0.001328	-0.004612	-0.002536	0.006384	-0.006536	-0.007026	-0.005644	-0.002196	0.012882	-0.02536	0.005724	-0.036012	-0.00147	-0.005774	-0.011826	-0.018526	-0.009524	-0.0153	-0.009764
TCGA-44-4112	TCGA	0.010092	-0.016142	-0.007814	-0.025534	-0.00762	0.002534	-0.007866	-0.016092	-0.023282	-0.004774	0.002488	-0.004622	0.005106	0.000114	0.006728	-0.004384	-0.006274	-0.003814	-0.010802	-0.007346	0.020402	0.005556	-0.014012	0.006364	0.034032	-0.006402	-0.008266	-0.012402	-0.012554	-0.011974	0.002654	0.022744
TCGA-44-5643	TCGA	0.014338	0.00509	-0.006466	-0.014016	-0.000642	-0.017906	0.02209	-0.008334	-0.014776	0.014096	0.000792	0.01562	0.025138	-0.000204	0.016412	-0.00362	-0.009082	-0.006546	-0.001844	-0.006852	-0.016626	0.009712	0.007886	0.019556	0.017534	-0.013906	-0.00319	0.009018	0.025848	-0.006254	-0.014254	-0.037436
TCGA-44-5644	TCGA	-0.005174	0.004596	-0.007062	-0.017038	-0.002322	-0.014242	0.024212	0.011496	-0.022708	-0.018246	0.002872	-0.007578	0.002406	0.010306	-0.016352	0.00209	-0.005924	-0.000746	-0.002302	-4.4e-05	-0.011684	0.009628	-0.02641	0.000822	0.01959	-0.0067	0.000286	-0.010338	-0.012612	-0.007736	0.02636	-0.021844
TCGA-44-5645	TCGA	-0.000988	-0.024004	0.00095	-0.019634	-0.001792	-0.001262	0.032962	-0.014924	-0.026272	-0.003194	0.002658	0.01762	-0.006478	-0.008676	-0.003662	-0.007552	-0.008752	-0.001538	-0.006306	-0.001972	-0.012844	-0.012218	-0.022916	0.006478	-0.037772	-0.006042	-0.00888	-0.008686	-0.015774	-0.002552	-0.013866	0.004184
TCGA-44-6147	TCGA	0.005054	-0.00148	0.009662	0.00379	-0.006684	-0.00851	0.017918	-0.01353	0.042232	-0.004342	0.003372	-0.01215	-0.011784	-0.00692	-0.004984	-0.002546	-0.008514	-0.004954	-0.004738	-0.008036	-0.019026	-0.011122	-0.01518	-0.011494	0.000202	-0.003612	-0.005916	-0.010676	-0.013456	-0.010182	-0.023118	0.020346
TCGA-44-6776	TCGA	-0.009092	-0.001708	-0.010714	0.006998	-0.00065	-0.003932	0.006864	0.02762	-0.016022	-0.005942	-0.014406	-0.022496	-0.000306	-0.01275	-0.003788	-0.002112	-0.00314	-0.008372	-0.008694	-0.00078	-0.013942	-0.034834	-0.015816	0.010154	-0.02318	-0.010084	-0.006852	-0.013064	0.004416	-0.008264	0.016668	-0.007342
TCGA-44-6777	TCGA	-0.00682	-0.010496	-0.009038	-0.003848	-0.00785	-0.004042	0.034264	-0.00981	-0.002924	-0.006484	-0.000394	-0.000756	-0.011914	-0.011904	-0.004254	-0.001204	-0.010764	-0.008522	-0.005124	-0.007374	0.013836	0.003828	0.002364	-0.026202	-0.03448	0.015204	-0.009164	-0.002994	0.034014	-0.008702	-0.042594	-0.037606
TCGA-44-6778	TCGA	0.0003	0.017006	-0.0022	0.00829	-0.009918	0.00183	-0.042052	0.01262	-0.010738	-0.006046	0.003332	0.021682	-0.004104	0.00023	-0.00874	-0.00223	-0.007968	-0.007462	-0.008534	-0.003872	0.014324	0.01165	-0.01776	0.005232	0.032682	-0.000954	-0.004906	-0.012032	-0.01371	-0.009822	-0.029202	-0.035278
TCGA-44-6779	TCGA	-0.00112	0.004988	0.021302	-0.014766	0.002204	0.022396	0.017502	-0.00478	0.030984	0.014504	0.00643	-0.006268	0.00479	0.013988	0.013676	0.009688	0.015634	0.021042	-0.001394	0.017832	0.021976	0.026036	0.02525	0.010406	-0.014364	0.0218	0.005418	0.021324	0.026016	0.018704	0.022792	0.006364
TCGA-44-7661	TCGA	-0.001304	0.027544	-0.001702	0.018114	-0.000366	0.004124	0.023388	0.00549	0.027682	0.000652	0.003038	0.003398	0.008238	0.020238	0.021348	0.012828	0.012908	0.015244	0.001612	0.025486	0.03405	0.028468	0.029742	-0.007802	-0.002314	0.025976	0.005998	0.015908	-0.00086	-0.002686	0.032138	0.001034
TCGA-44-7667	TCGA	-0.00661	0.004812	-0.010202	-0.00092	0.026116	-0.022582	-0.010464	-0.003448	-0.016194	-0.001102	-0.010288	-2.6e-05	-0.013232	0.01571	-0.003392	-0.003964	-0.010052	-0.004684	-0.002482	-0.007914	-0.012444	-0.020892	-0.028274	-0.03331	0.024156	-0.01283	-0.005336	0.019396	0.01376	-0.009014	0.02204	-0.012274
TCGA-44-7669	TCGA	0.007658	0.008032	0.001162	-0.003404	0.040052	-0.001084	-0.02331	-0.003192	-0.003912	0.001692	0.006644	0.028608	-0.002986	0.006376	0.031138	0.0023	0.000602	-0.00216	0.003154	0.029142	-0.004676	0.011186	-0.006908	0.01504	0.034328	0.00164	0.001036	0.012416	0.023568	-0.002116	0.03955	0.022142
TCGA-44-7670	TCGA	-0.004708	0.008926	-0.009962	0.005788	-0.004238	-0.003188	-0.0128	-0.017734	-0.012398	-0.00186	0.002638	-0.00192	-0.022298	0.018628	-0.004758	-0.007058	-0.006878	-0.008126	-0.004958	-0.00518	-0.012408	0.012988	0.01839	0.011182	0.027934	-0.015318	-0.00493	0.021046	0.032054	-0.009116	-0.015194	0.003108
TCGA-44-7671	TCGA	-0.003806	0.003628	-0.006172	0.007574	-0.003292	-0.015914	-0.03567	-0.015904	-0.009748	-0.007234	-0.022232	-0.009592	-0.005038	0.001546	-0.006098	-0.003362	-0.003986	-0.004834	-0.00317	-0.002466	-0.014028	-0.036226	-0.014902	-0.00342	-0.020592	0.000234	-0.002758	0.00692	0.024564	-0.01043	-0.022884	-0.014942
TCGA-44-A4SU	TCGA	0.00671	0.039438	0.004182	0.016478	0.00537	0.01505	0.000108	0.03758	-0.002364	0.00307	0.0078	-0.003908	-0.00617	0.005916	0.001988	0.009646	0.001682	0.000834	0.00663	0.002532	-0.003962	0.014742	0.030338	0.00043	0.03446	-0.005426	0.001098	-0.004382	-0.000162	-0.00135	0.03932	0.062514
TCGA-49-4487	TCGA	0.00249	0.003566	-0.008748	-0.017876	-0.006346	-0.012574	-0.010674	-0.012732	-0.010764	-0.00057	0.00089	-0.00591	0.00295	-0.001014	-0.00676	-0.001298	-0.009538	-0.005462	-0.00682	-0.005852	0.00935	-0.031308	-0.00673	-0.023966	-0.036974	0.000242	0.00524	-0.01104	-0.01074	0.009174	-0.029774	-0.007208
TCGA-49-4488	TCGA	-0.004694	-0.02372	-0.0088	-0.00642	0.013588	-0.018934	-0.015628	-0.01207	-0.022102	-0.001536	0.001524	-0.00638	-0.008712	-0.010142	0.002708	-0.00201	-0.00917	-0.006342	-0.00523	-0.007288	-0.015832	-0.024962	-0.015316	-0.026398	-0.035954	-0.000978	-0.007326	-0.01193	-0.00958	-0.007864	-0.02447	-0.024058
TCGA-49-4490	TCGA	0.010648	0.004608	0.023766	0.013154	0.004872	0.015564	0.031052	0.029572	0.003978	0.005106	-0.008444	0.026212	0.005028	0.004342	0.029648	0.016842	-0.00162	0.02402	-0.000918	0.001854	0.003432	0.017008	0.006226	-0.00487	0.022284	0.004784	-0.00032	0.007504	-0.003742	0.00967	0.037614	0.010064
TCGA-49-4512	TCGA	-0.004072	-0.003616	-0.009928	-0.01852	-0.010064	-0.023464	0.038206	0.005554	-0.004688	-0.00754	0.002136	-0.00679	-0.006812	-0.011114	-0.005584	-0.00306	-0.008028	-0.009652	-0.002792	-0.001846	-0.015684	0.005328	-0.013578	0.001436	-0.032238	-0.002954	-0.00773	-0.013024	-0.011824	0.018762	-0.026992	-0.04143
TCGA-49-4514	TCGA	0.000296	0.003248	-0.006304	-0.022768	-0.011696	-0.006094	0.025888	-0.014312	-0.02963	-0.005828	0.002644	-0.001826	-0.007056	-0.006604	-0.004974	-0.00844	-0.005124	-0.010042	-0.00362	-0.005458	-0.002176	-0.033984	0.017546	0.027396	-0.023966	-0.001668	-0.008728	0.003318	-0.018696	-0.01162	-0.028644	-0.001556
TCGA-49-6742	TCGA	0.008622	0.001356	0.002424	0.006986	0.001104	0.023698	0.002824	0.008048	0.033574	0.001988	0.003972	0.021804	-0.002792	0.006098	0.019872	0.011896	0.020112	0.025694	0.00135	0.02181	0.00472	0.016604	0.03004	0.025302	0.026138	0.011344	0.001306	0.022294	0.020136	-0.00272	0.01376	0.004784
TCGA-49-6743	TCGA	0.000674	-0.013064	-0.007374	0.000984	0.00363	-0.024892	-0.012404	-0.006912	-0.02409	-0.005278	0.009596	0.002614	0.002122	-0.00129	0.000676	-0.001878	-0.003924	0.005928	-0.002774	-0.00867	0.005924	0.029298	0.027252	-0.001832	-0.029972	-0.011818	-0.003564	0.012968	-0.012678	-0.009948	0.030526	-0.022146
TCGA-49-6744	TCGA	-0.004658	-0.010462	0.002656	0.005088	-0.008358	0.00994	0.006956	-0.01305	-0.027094	-0.00547	0.002558	-0.00465	-0.009908	-0.009188	0.002328	-0.002008	-0.005378	-0.00834	0.000124	-0.006552	-0.012672	0.020572	-0.020784	-0.018384	-0.038212	-0.001928	-0.007322	-0.010134	-0.004994	-0.01062	-0.040918	-0.014622
TCGA-49-AAQV	TCGA	0.006746	0.022118	-0.00048	0.012948	0.003862	0.009916	0.01682	0.006814	-0.00159	0.004036	0.007588	0.001646	0.001464	0.007362	0.001302	0.011	-5.2e-05	0.003064	0.008076	-0.000984	-0.004086	0.022302	-0.003032	0.046082	0.046652	0.00339	-0.001958	0.012212	-0.006482	-0.00174	0.038134	0.03337
TCGA-49-AAR0	TCGA	6e-06	0.000806	-0.008324	0.001366	0.033692	0.005602	-0.037562	-0.013648	-0.012422	-0.006258	-0.002686	0.020868	-0.019572	-0.008824	-0.004004	-0.007086	-0.00825	-0.009452	0.003208	-0.008012	-0.015134	0.010878	-0.02504	0.008338	-0.023212	-0.00669	-0.005968	-0.011644	-0.010458	-0.007842	-0.047638	-0.00885
TCGA-49-AAR2	TCGA	-0.001346	0.006116	-0.001386	0.001158	0.008824	0.017236	-0.030718	-0.006428	-0.009078	-0.00457	0.002364	0.014546	-0.017232	0.017478	0.00303	0.00118	-0.007822	-0.005068	0.031734	-0.00607	-0.012594	-0.027982	-0.024002	0.008536	-0.026568	-0.012242	-0.005478	0.010664	-0.012164	-0.003978	-0.03417	0.020408
TCGA-49-AAR3	TCGA	0.00199	0.000444	-0.0041	0.003922	-0.006322	-0.003682	-0.035228	-0.013534	-0.01255	-0.002252	0.001788	-0.00664	-0.00829	0.003436	-0.01034	0.00128	0.001416	-0.004362	-0.000402	-0.002806	0.021712	0.017486	0.026026	0.007386	0.033752	0.020918	-0.005972	2.4e-05	-0.014598	-0.011438	-0.008956	0.030398
TCGA-49-AAR4	TCGA	0.003416	0.017758	-0.009422	-0.017232	0.008238	-0.007474	-0.036526	-0.017606	-0.022988	-0.005402	0.002444	-0.006596	-0.005288	5.4e-05	-0.011358	0.003652	-0.00958	-0.0096	-0.008252	-0.005088	-0.01362	0.003742	-0.005344	-0.002126	0.027484	-0.012122	-0.006384	-0.01229	-0.014708	-0.008332	0.032248	-0.007616
TCGA-49-AAR9	TCGA	0.013446	0.006336	0.018394	0.01056	0.003668	0.02202	0.02141	-0.005248	0.03116	0.01041	0.004398	0.01326	0.00463	0.014106	-0.005098	0.00367	0.01653	0.018412	0.000582	-0.001132	0.0209	0.025702	0.022918	0.006906	0.010416	0.01791	0.010934	0.020086	0.007518	0.015622	0.02195	0.012408
TCGA-49-AARE	TCGA	-0.00915	-0.005736	-0.005812	-0.010744	-0.007454	-0.021398	-0.009868	-0.00844	-0.017816	-0.00346	-0.00121	-0.001952	-0.002906	0.001204	-0.020464	0.00319	-0.009502	-0.009112	-0.011844	-0.00249	-0.014074	0.01056	-0.013554	0.020764	0.030478	-0.00916	-0.00302	0.006076	-0.01123	-0.011484	0.032266	-0.007192
TCGA-49-AARN	TCGA	-0.00854	0.007106	-0.00878	0.001872	-0.006264	-0.025844	-0.000532	-0.015986	-0.02752	-0.003652	-0.00028	-0.019556	0.00415	-0.011272	-0.012082	-0.009524	-0.010172	0.00014	-0.006168	-0.004786	-0.011632	-0.033182	0.025472	-0.013298	-0.029144	-0.01441	-0.005276	-0.012974	-0.008004	-0.010636	-0.02314	0.022866
TCGA-49-AARO	TCGA	-0.008222	-0.000972	-0.009022	0.006126	-0.009232	-0.023928	0.031072	-0.017974	-0.02162	-0.006188	-0.002838	-0.007174	0.005726	0.000944	-0.003576	0.004508	-0.005364	-0.009588	-0.007438	-0.005842	-0.005934	-0.033898	0.022986	-0.011174	-0.030016	0.0234	-0.009642	-0.007796	-0.00927	-0.01138	0.016272	-0.009934
TCGA-49-AARQ	TCGA	-0.005326	0.00739	-0.004596	-0.016672	-0.007336	-0.01863	0.020106	-0.012166	-0.015724	-0.015268	-0.003246	-0.01175	-0.017234	-0.00867	-0.010374	0.005052	0.002122	-0.002358	-0.008912	-0.00374	-0.015058	-0.025056	-0.012652	-0.02564	0.02257	-0.010402	-0.009172	-0.007218	-0.012722	-0.003424	-0.002846	-0.005938
TCGA-49-AARR	TCGA	-0.009722	0.005814	-0.003248	-0.013356	-0.008314	-0.019978	-0.03809	-0.012312	-0.021708	0.010028	0.002122	-0.010416	-0.015034	-0.013334	-0.003726	0.004148	-0.006012	-0.001962	-0.00846	-0.00518	-0.017028	-0.011194	-0.01524	-0.018458	0.03485	-0.002196	0.000894	-0.01062	-0.015796	-0.01031	-0.012804	0.016742
TCGA-4B-A93V	TCGA	0.006024	0.01289	0.003034	0.00866	0.006376	0.00212	-0.0182	0.00886	0.00145	0.004616	0.007666	0.00062	-0.00292	0.021478	0.00043	0.004814	0.005976	0.004496	0.041846	-0.000656	-0.003918	-0.014168	-0.009426	0.025918	0.03377	0.004356	0.041246	0.018172	-0.00291	0.002918	-0.012918	0.06998
TCGA-50-5044	TCGA	0.019834	-0.005144	0.001014	0.004912	-0.001538	0.030096	0.02746	0.009236	0.004552	0.019124	0.00477	0.02564	0.006272	0.01257	0.002322	0.005772	0.01061	0.026358	-0.001516	0.023454	0.03057	0.032588	0.031888	0.00939	0.016706	0.02619	0.005368	0.011092	0.000422	-0.002744	-0.007946	-0.003388
TCGA-50-5045	TCGA	-0.007396	0.040832	-0.012346	0.00717	0.000868	-0.004616	0.008474	-0.015608	-0.028554	-0.005962	0.001156	-0.000642	-0.004004	0.001208	-0.006656	-0.006842	-0.009844	-0.008396	-0.00357	-0.004794	-0.01263	0.017536	-0.015766	0.000538	-0.039234	-0.00101	-0.010758	-0.01329	-0.01133	-0.01199	-0.025026	-0.017652
TCGA-50-5049	TCGA	-0.009702	0.004642	-0.01046	-0.016234	-0.005648	-0.020848	-0.035004	-0.013182	-0.021524	-0.007916	-0.000262	-0.009718	0.001068	-0.009468	-0.006214	-0.001156	-0.010994	-0.00697	-0.0024	-0.009132	-0.012514	-0.000976	-0.01907	-0.005406	-0.038562	-0.002616	0.007634	-0.012458	-0.020594	-0.009752	-0.040962	-0.013004
TCGA-50-5051	TCGA	2.8e-05	0.002094	0.001132	0.011086	-0.002712	-0.010248	0.040634	-0.003298	-0.0054	0.003008	-0.00148	0.017794	0.037052	0.007756	0.006376	0.003966	-0.00195	-0.00193	0.037014	0.00168	-0.002804	0.015662	-0.007896	0.015582	0.040752	0.001844	-0.001718	0.010672	0.033044	0.041162	0.027256	-7.4e-05
TCGA-50-5055	TCGA	0.000418	0.017282	-0.002308	0.002548	-0.008842	-0.018446	-0.004948	-0.016874	-0.023994	-0.007102	6.8e-05	-0.001106	-0.007106	-0.012068	-0.005972	-0.003058	-0.0093	-0.004102	-0.003702	-0.007718	-0.017	-0.034032	0.020868	0.006574	-0.036962	0.015824	-0.006558	-0.012832	-0.015842	-0.011926	-0.039856	-0.001366
TCGA-50-5066	TCGA	-0.004742	-0.004166	-0.006668	0.004178	-0.008704	0.002322	-0.038528	-0.013122	-0.024456	0.000296	0.001588	-0.001956	-0.01598	-0.000438	-0.015676	0.002556	0.003176	-0.001406	-0.000118	-0.005776	-0.014534	0.033924	0.025928	-0.010324	-0.036068	0.00817	-0.004752	-0.013192	-0.016578	-0.009772	-0.030334	-0.023548
TCGA-50-5068	TCGA	-0.008182	0.004176	-0.00936	0.00099	-0.006656	-0.018658	-0.012576	0.00728	-0.00732	-0.004372	0.002412	-0.005148	-0.001862	-0.012998	-0.003542	0.006686	-0.009208	-0.002106	-7.6e-05	-0.006512	-0.018062	-0.034186	0.01399	0.007384	-0.03941	-0.012294	-0.00705	-0.011626	0.01171	-0.008872	-0.022796	0.04184
TCGA-50-5072	TCGA	-0.00047	-0.019384	0.005804	0.00636	0.002934	0.023176	0.029902	0.005284	0.024134	0.013222	0.006062	0.019648	0.005382	0.0156	0.017006	0.010004	0.014322	0.023134	0.000592	-0.000674	0.001232	0.01797	0.028648	0.009496	0.018954	0.021692	0.007686	0.0183	0.028866	0.022406	0.022202	0.003826
TCGA-50-5931	TCGA	0.00524	0.0042	-0.001984	0.021738	0.003252	0.026806	0.032094	0.00292	0.030232	0.017516	0.006262	0.021414	0.007278	0.004554	0.001662	-2.8e-05	0.017252	0.024838	-0.002336	0.001848	0.027252	0.015178	-0.00499	0.027036	-0.015192	0.003772	0.021506	0.02443	-0.005406	4.6e-05	-0.013854	0.043664
TCGA-50-5932	TCGA	0.000148	-0.018676	-0.005062	0.001646	-0.005742	0.019172	-0.034524	0.005696	-0.017328	-0.003978	0.009938	0.017382	0.027928	-0.002162	-0.004116	-0.002098	0.016444	-0.008572	-0.00623	-0.008302	0.019188	-0.008	-0.013874	0.006088	-0.029246	-0.010922	0.011638	-0.011096	0.002362	-0.008274	-0.007432	-0.022652
TCGA-50-5933	TCGA	0.009622	-0.025572	-0.008018	0.006376	-0.00114	-0.004176	-0.0033	-0.009828	-0.002296	-0.003006	0.001762	0.018704	-0.017394	0.001494	0.009648	-0.001138	-0.010254	-0.006652	-0.002746	-0.007338	0.032522	0.011336	0.01128	-0.030946	-0.016516	0.022686	-0.003044	0.00793	-0.008116	-0.010218	-0.018754	-0.03929
TCGA-50-5935	TCGA	-0.001048	-0.00462	0.002268	0.029452	0.004608	0.011258	0.02454	0.01191	0.036818	0.015026	0.00726	0.00592	0.00329	0.001128	0.026654	0.00495	0.007388	0.000116	0.00175	0.00507	-0.003694	-0.018552	-0.002074	0.031182	0.029044	-0.003976	0.006986	-0.001848	-0.000742	0.000714	-0.007698	0.069984
TCGA-50-5936	TCGA	-0.00199	0.004378	0.016108	0.002714	-0.001294	0.021574	0.009518	-0.00574	0.024922	0.000554	0.008148	0.018926	0.0156	0.018628	0.017298	0.01023	0.019502	0.020264	0.000884	0.009802	0.023312	0.025454	0.027984	0.022252	0.016756	0.020338	0.006644	0.019376	0.022412	-0.002526	0.023232	-0.011796
TCGA-50-5939	TCGA	-0.000604	0.009978	0.022856	0.007728	0.003634	0.009016	0.024942	0.011538	0.039272	0.016552	-0.00338	-0.002538	-0.001248	-0.006842	0.010872	0.005682	-0.003832	-3.2e-05	-0.002032	0.000124	0.02958	0.032758	0.02715	0.013658	0.004412	0.022278	0.00639	0.025124	0.02926	0.018192	0.028202	-0.004884
TCGA-50-5941	TCGA	-0.008628	0.03799	-0.011024	-0.008358	-0.002618	-0.00711	-0.026394	-0.015686	-0.025486	-0.001236	-0.001356	-0.009738	-0.014794	-0.011752	-0.007574	-0.007754	-0.01035	-0.006286	-0.003984	-0.006626	-0.0062	-0.032964	-0.018322	-0.020232	-0.029336	-0.006814	-0.008416	0.006622	-0.01703	-0.009518	-0.026682	-0.025004
TCGA-50-5942	TCGA	-0.004996	0.003914	0.001278	-0.020824	-0.009738	0.021482	0.036096	-0.003748	0.03246	-0.000646	-0.00028	-0.008072	0.001954	-0.011364	-0.004792	-0.004446	0.004774	-0.005268	-0.01177	0.000246	-0.010202	-0.025936	0.019086	-0.019946	-0.026922	-0.008888	-0.002866	-0.007786	-0.00648	-0.004632	-0.01249	0.052498
TCGA-50-5944	TCGA	-0.00803	-0.00424	-0.007698	0.006524	-0.006252	-0.00167	-0.039376	0.026824	-0.02212	-0.005106	0.000284	0.021034	-0.021406	-0.010436	-0.004466	0.002174	0.002476	-0.008286	-0.003364	0.00072	-0.012672	0.004516	-0.017424	-0.017416	-0.026476	-0.003868	-0.008974	-0.011978	-0.004674	-0.006886	0.031704	-0.02828
TCGA-50-6590	TCGA	-0.000454	0.005746	-0.007536	-0.017636	-0.000812	0.004706	0.024614	0.001046	-0.024738	-0.002644	0.001758	-0.009226	0.022422	-0.002032	-0.008734	-0.006652	-0.000148	0.010354	-0.002594	-0.006274	0.024954	0.032468	0.025476	-0.000154	-0.034904	0.020558	0.008918	-0.013104	-0.014776	-0.00849	-0.048072	-0.00389
TCGA-50-6591	TCGA	0.020414	0.004782	0.01551	0.00893	0.004346	0.033838	-0.001422	-0.003912	0.03027	0.018748	0.005298	0.001694	0.007876	0.00485	0.021758	-0.00062	-0.000624	0.024964	0.001518	-0.00191	0.030046	0.01214	0.027568	0.003452	0.024392	0.003586	0.021868	0.01555	-0.00378	-0.004556	0.03233	0.007462
TCGA-50-6592	TCGA	-0.010248	0.004944	0.015818	-0.020512	-0.002322	-0.017872	-0.039932	-0.014158	-0.003258	-0.003336	0.001208	0.005242	-0.003102	-0.005674	0.000764	-0.001728	-0.009518	-0.00823	-0.000898	-0.007474	-0.009468	0.010128	0.0228	0.01649	0.006436	0.001962	0.00058	0.00621	-0.016452	0.00702	0.032848	-0.005734
TCGA-50-6593	TCGA	0.00538	0.009254	0.003828	0.012046	-8.6e-05	-0.00998	0.042214	0.01208	0.051226	0.000148	-0.0039	-0.00145	-0.005094	-0.000902	0.029986	0.000688	0.010276	0.003518	0.002126	0.01011	0.002322	0.022272	0.001842	0.015226	0.028934	-0.00225	-0.001438	0.012062	0.04624	-0.002184	-0.004402	-0.006206
TCGA-50-6594	TCGA	0.025776	0.027062	0.004378	0.012388	-0.000694	0.033924	-0.022604	0.006818	0.04375	0.001316	0.006062	-0.003528	-0.002542	0.029338	0.001164	-0.001648	0.02747	0.034032	0.002188	-0.000196	-0.005336	0.034348	-0.015472	0.021282	-0.013692	-0.00626	-0.000836	0.013714	-0.004466	0.022376	0.021924	0.0035
TCGA-50-6595	TCGA	0.000196	-0.015998	0.012288	-0.00082	0.003418	0.003782	0.028444	0.015766	0.027054	0.003082	-0.006084	0.019756	0.0062	0.005702	0.019788	0.002374	0.011472	0.024688	-0.000316	0.020444	0.029882	0.032824	0.029414	-0.006056	0.017678	0.027716	0.004336	0.02313	0.000252	0.025582	0.027362	-0.00404
TCGA-50-6597	TCGA	-0.0056	-0.002954	-0.003122	0.004496	-0.005108	-0.01589	0.039876	0.000968	0.021432	-0.017038	-0.000712	-0.00357	0.003332	-0.009692	-0.004598	-0.00216	0.00193	-0.007984	0.004884	0.002216	-0.013608	0.008422	-0.027282	0.00787	0.024974	-0.006764	-0.005104	-0.012274	-0.018752	0.011002	-0.038388	-0.019346
TCGA-50-6673	TCGA	-0.00035	-0.009536	0.038014	0.00615	0.004926	0.037624	0.033528	-0.004766	-0.008376	0.001456	0.005768	0.006072	0.008066	0.028546	0.029706	0.00391	0.012484	-0.00092	-0.000738	0.000678	-0.004058	0.008894	0.030386	-0.01154	0.023194	2.2e-05	0.009382	0.017888	-0.006024	-0.001102	-0.016446	0.053166
TCGA-50-7109	TCGA	0.001878	-0.015168	0.042506	0.012116	0.002384	-0.007176	-0.021668	0.046498	0.002478	0.006672	0.007126	0.016974	0.000722	0.007702	0.001874	0.011186	0.012582	0.003696	0.040654	0.001874	-0.001724	0.018818	-0.010724	0.01861	-0.013082	0.001744	-0.001778	0.009538	0.040316	-0.002326	-0.004108	0.028088
TCGA-50-8457	TCGA	-0.005138	-0.0218	-0.006382	-0.016936	-0.008434	-0.016162	0.02528	-0.007916	-0.006528	-0.003242	-0.009996	-0.014024	-0.007604	-0.015146	-0.005086	-0.004736	-0.007502	-0.004938	-0.00759	-0.001118	-0.013206	-0.01535	-0.023564	-0.012558	0.010248	-0.008544	-0.007144	-0.00829	-0.015554	-0.009054	-0.039432	0.031232
TCGA-50-8459	TCGA	0.00277	0.00493	0.025376	0.001898	-0.00536	0.02933	-0.037242	0.011442	-0.020022	0.017144	0.001762	-0.005168	-0.003808	0.00975	-0.003676	-0.006276	0.007006	-0.007848	-0.005906	-0.00689	0.023126	0.016884	0.025608	-0.01401	-0.021182	-0.001248	-0.00424	-0.00859	-0.00551	-0.010374	-0.002184	-0.001474
TCGA-50-8460	TCGA	-0.00513	0.002866	-0.007862	0.000528	-0.008546	-0.021376	-0.03359	-0.010062	-0.006808	-0.001806	0.002374	-0.007068	-0.00277	-0.014008	-0.001464	-0.007822	-0.002284	-0.005092	-0.006218	-0.006278	-0.003548	-0.025768	0.02398	-0.015248	0.036918	-0.006904	0.003484	-0.01099	-0.016614	-0.006998	-0.045332	-0.025196
TCGA-53-7624	TCGA	-0.006136	0.006566	-0.008404	-0.014326	-0.000774	-0.0197	0.024528	0.00136	0.026298	-0.02041	0.002168	-0.008334	0.001652	0.000526	0.01875	-0.003036	-0.009142	-0.008804	-0.002442	-0.002618	0.005602	0.026704	0.008714	-0.006372	-0.00492	-0.01523	-0.005244	0.010372	-0.013194	0.02581	0.003454	-0.041288
TCGA-53-7626	TCGA	0.002414	0.009328	-0.009698	0.002368	-0.003906	-0.007812	-0.03255	-0.006552	-0.0182	-0.000898	-0.01528	-0.012538	0.003774	-0.003812	-0.004546	0.016964	-0.01046	-0.003684	-0.00645	-0.00634	-0.014072	-0.027358	-0.01215	-0.005536	-0.029314	-0.008466	-0.00661	-0.009886	0.007142	-0.010602	-0.010914	-0.02549
TCGA-53-A4EZ	TCGA	-0.005642	0.005168	-0.010002	0.00033	-0.008264	-0.016406	0.026374	-0.016152	-0.024086	-0.000306	0.002104	-0.01898	-0.0089	-0.001008	-0.004832	0.011704	-0.009274	-0.002966	-0.003104	-0.004732	-0.014342	0.008292	-0.026616	0.007028	0.02007	-0.01018	-0.005226	0.00909	-0.011964	-0.011596	0.014662	-0.01125
TCGA-55-5899	TCGA	-0.005392	0.004164	-0.0075	0.000876	0.011296	-0.007346	-0.039042	0.003248	0.023086	0.003452	-0.001164	0.007808	0.002614	0.000748	0.01798	0.002396	-0.00603	-0.005094	-0.006578	0.016636	-0.016156	0.009894	-0.013914	0.025176	-0.021752	-0.000134	-4e-05	0.005778	0.025618	0.021438	0.025434	-0.00725
TCGA-55-6642	TCGA	-0.008752	-0.007894	-0.010814	-0.005478	-0.005246	-0.020034	-0.025784	0.005966	-0.009592	-0.00735	0.009098	-0.009866	-0.002902	0.002084	-0.004718	0.005942	-0.010244	-0.011534	-0.003252	-0.00503	-0.015146	-0.03308	-0.025344	-0.004802	-0.028938	-0.001538	-0.006292	-0.014076	0.030454	-0.008408	-0.022424	-0.017966
TCGA-55-6712	TCGA	-0.000414	0.009648	-0.002258	0.007876	-0.001418	0.001796	-0.010306	0.012252	0.00719	5.2e-05	0.006392	-0.007596	0.000344	0.026714	0.002742	0.015354	0.023398	6.6e-05	0.003094	0.002916	0.03437	0.03809	0.0327	-0.000936	0.024358	0.030568	-0.001136	0.011742	0.007466	0.011964	0.034678	0.019162
TCGA-55-6968	TCGA	0.003788	-0.003462	-0.011852	-0.01766	-0.001084	-0.007106	-0.01398	-0.013934	-0.01154	0.017026	0.001598	0.022178	-0.012576	-0.001088	-0.004384	-0.000756	-0.004694	-0.008624	-0.010632	-0.008038	-0.01558	0.009624	-0.033228	0.014964	0.026924	-0.005246	0.00162	-0.00347	-0.016848	-0.008028	-0.019068	-0.001954
TCGA-55-6970	TCGA	-0.001076	0.006196	0.00692	0.00855	0.003148	0.027484	0.034718	0.024482	0.039298	0.01999	0.01265	0.005812	0.010524	0.007034	0.001178	-0.001424	0.003678	0.008956	0.010108	0.00086	0.021806	0.013598	0.028068	0.01243	0.032008	0.02094	-0.000268	-0.003906	0.031488	-0.002534	-0.01424	-0.004378
TCGA-55-6971	TCGA	-0.009114	-0.003186	-0.009578	0.002202	-0.00089	-0.013616	0.017414	0.002874	-0.023246	-0.015784	-0.00046	9e-05	-0.01932	0.001478	-0.0055	0.000428	-0.008574	-0.003186	-0.002392	-0.00417	0.002394	-0.032852	-0.030062	-0.012562	0.020248	-0.010172	-0.005802	-0.009404	-0.016562	-0.007846	0.009228	0.012998
TCGA-55-6972	TCGA	-0.003888	0.012466	-0.007894	0.022064	-0.002112	0.025726	-0.040522	0.008746	-0.015062	-0.000228	-0.004538	-0.010326	-0.017996	-0.003592	-0.002794	-0.005334	-0.003136	-0.00417	-0.003098	-0.002388	-0.012916	-0.029698	-0.022744	-0.015962	-0.032056	-0.00319	-0.005236	-0.00988	-0.007024	-0.008688	-0.018892	-0.024612
TCGA-55-6978	TCGA	0.019576	0.02709	-0.003572	-0.012642	0.02292	0.00267	0.021784	0.004774	0.033966	0.018012	0.005208	0.02222	-0.003622	0.017274	0.001502	0.002088	0.0064	0.013342	-0.00625	0.002404	0.035114	0.028618	0.028898	0.009478	0.01085	0.023018	-0.00074	0.014968	0.015714	-0.001622	0.021874	-0.012436
TCGA-55-6979	TCGA	-0.000994	-0.016006	-0.001722	0.01657	0.007302	-0.003462	0.045134	-0.002912	0.004678	0.009674	0.004482	-0.002744	0.002108	0.00792	0.003818	0.004822	0.00237	0.00703	0.001328	0.001158	0.032248	0.02556	-0.00345	0.009562	-0.00296	0.00876	0.001552	-0.003132	-0.002082	0.039082	0.0415	-0.001612
TCGA-55-6980	TCGA	0.002836	-0.003596	0.035648	0.007618	-0.003764	0.029224	0.001908	-0.00622	0.008606	-0.00583	-6e-05	-0.000832	-0.0037	-0.00674	0.007556	-0.003438	-0.011512	-0.008862	-0.006794	-0.005498	0.00818	0.012356	-0.000222	-0.00673	-0.023256	-0.005682	-0.00675	-0.009392	-0.006948	-0.007804	0.013662	-0.023252
TCGA-55-6981	TCGA	-0.008388	-0.02818	0.01022	-0.026438	0.004476	-0.023196	0.02824	-0.01923	-0.00254	-0.004724	0.000942	-0.008464	0.0014	0.00288	-0.004606	-0.002264	-0.010034	-0.008494	-0.011584	-0.006178	-0.013926	0.010162	0.018484	-0.007624	-0.025964	-0.007852	0.00167	0.004226	-0.01691	-0.009156	0.026218	-0.004134
TCGA-55-6982	TCGA	-0.007384	-0.032326	-0.012082	-0.00502	-0.002122	-0.022154	0.023856	0.002146	-0.00819	-0.001194	-0.009028	0.000254	-0.017052	-0.002214	-0.004526	-0.008046	-0.006924	-0.01176	-0.002194	-0.003866	-0.010366	0.01928	-0.011038	0.028168	-0.032576	-0.002614	-0.00582	-0.004588	-0.01333	0.00642	-0.019696	-0.026714
TCGA-55-6983	TCGA	0.005458	-0.012426	-0.002394	-0.018082	-0.007708	-0.00684	-0.013384	-0.006532	-0.016632	-0.004782	-0.000408	-0.000142	0.001368	-0.011828	-0.00407	-0.001732	-0.007808	-0.004886	-0.01451	-0.00826	-0.01512	0.012988	-0.016736	0.00695	0.034046	-0.001188	-0.006152	-0.009232	0.003012	-0.010586	0.013822	-0.002874
TCGA-55-6985	TCGA	0.010318	-0.029952	-0.010478	0.003792	-0.00108	-0.019118	-0.023944	-0.019366	-0.017856	-0.002752	0.002512	0.020922	-0.008992	0.001908	-0.005514	-0.00839	-0.008522	-0.008876	0.005344	-0.00545	-0.014856	0.024824	0.019366	-0.004592	-0.02844	-0.008876	-0.009918	-0.002696	-0.013538	-0.00551	0.036122	-0.005376
TCGA-55-6986	TCGA	-0.009458	-0.00467	-0.009914	-0.02056	0.00189	-0.009684	0.025136	-0.013434	-0.004204	-0.002788	0.000754	-0.009918	0.007118	-0.000692	-0.005726	-0.009504	-0.006352	-0.00979	-0.008106	-0.000986	-0.006452	-0.034108	-0.01763	-0.028162	-0.021016	-0.009424	-0.008546	-0.010008	-0.017692	-0.011386	0.012506	-0.004464
TCGA-55-6987	TCGA	0.00095	-0.031074	-0.00732	-0.01682	-0.005544	-0.019168	0.004744	-0.012578	-0.024086	-0.00165	0.002206	-0.000738	-0.002706	0.000444	-0.000708	-0.001128	-0.010692	-0.00499	-0.00963	-0.003728	0.032222	-0.02813	0.00985	0.001664	0.031352	-0.000266	-0.00591	-0.011848	0.002074	-0.011076	-0.01907	-0.00995
TCGA-55-7281	TCGA	-0.007346	-0.015314	-0.011546	0.004398	-6e-06	-0.016006	-0.043622	0.005226	0.018286	-0.005094	-0.014332	-0.01022	-0.004884	-0.008694	-0.003912	-0.00801	-0.009438	-0.008608	-0.00455	-0.003016	-0.015952	0.000766	-0.01595	-0.022556	-0.002472	-0.004496	-0.006884	-0.004454	-0.011276	0.03719	-0.04424	-0.024976
TCGA-55-7284	TCGA	0.024198	0.006926	0.028544	0.021568	0.028226	0.02878	-0.02521	0.004956	0.007968	0.018596	0.002906	0.023434	0.005876	0.012304	0.001298	0.006122	0.016656	-0.001168	-0.002854	0.026244	0.030352	0.023232	0.029778	-0.004678	-0.015638	-0.001226	0.006442	-0.002538	0.010622	-0.00227	0.029558	0.002634
TCGA-55-7570	TCGA	0.005976	-0.002864	-0.00258	0.000786	-0.00047	0.014316	-0.034492	0.002184	-0.000244	0.00576	0.000552	0.007104	0.001336	-4e-05	0.009666	-0.00473	0.009508	0.013238	0.00133	0.00902	0.015282	0.005188	-0.028788	0.017826	0.014378	-0.009716	0.007996	0.009128	-0.00666	0.010678	0.010566	0.026962
TCGA-55-7574	TCGA	-0.00088	-0.024152	-0.009064	-0.015448	-0.00389	-0.019994	-0.016414	-0.004076	-0.020362	-0.00479	0.003828	-0.011874	-0.004504	-0.001226	-0.006424	-0.009388	-0.00983	-0.003692	-0.007056	-0.005024	-0.004836	-0.02784	-0.016482	-0.018008	-0.013304	-0.002112	0.002616	-0.009272	-0.007784	-0.009576	-0.038236	-0.02523
TCGA-55-7815	TCGA	0.002006	-0.027174	-0.009566	0.000906	-0.000712	-0.011436	-0.033412	-0.014948	-0.024092	-0.004442	-0.00018	-0.00109	0.004244	-0.000972	-0.005862	-0.009446	-0.010054	-0.008438	-0.003052	-0.008328	-0.015792	-0.027638	-0.014198	-0.022212	-0.018622	-0.003546	-0.009042	-0.008764	-0.00812	-0.00905	0.02273	0.016126
TCGA-55-7907	TCGA	0.015294	0.002986	-0.000858	-0.00651	0.009472	-0.00403	-0.005072	-0.00657	-0.013578	0.003502	0.006742	0.005052	0.04188	-0.000572	0.00221	0.007876	0.010028	0.001636	0.003564	-0.000136	0.012202	0.022838	0.031132	0.011564	0.034252	-0.0011	0.010088	0.002222	0.0455	0.00791	0.04252	0.000746
TCGA-55-7910	TCGA	-0.005168	-0.028204	-0.00254	-0.018686	-0.00105	-0.010086	-0.007142	-0.014426	-0.003958	0.001386	0.002042	-0.018116	-0.003162	-0.00924	-0.006824	-0.008192	-0.00631	-0.005042	-0.01094	-0.003954	-0.014476	-0.0307	-0.011512	0.008482	0.02072	-0.000422	-0.01062	0.002068	-0.016784	0.011742	-0.005596	-0.001158
TCGA-55-7913	TCGA	0.002828	0.019988	0.027256	0.006274	-0.00372	0.000988	0.025226	0.02361	-0.004554	0.016734	0.01208	0.017592	-0.010088	0.017338	0.002396	0.00338	0.003886	-0.001346	0.02282	0.02064	-0.003972	0.008116	0.014006	0.023736	-0.016856	0.003226	0.00113	0.023022	0.031246	0.019236	0.026456	0.016618
TCGA-55-7914	TCGA	0.010302	-0.001784	-0.002194	-0.000682	0.036882	0.009274	-0.018836	0.014098	0.00667	0.002498	0.0052	0.006084	0.04367	-0.001798	0.003098	0.009924	0.000928	0.004936	0.002146	0.003758	0.035744	0.001642	-0.011994	0.016374	0.016376	0.005362	0.038264	-0.00034	-0.00149	-4.8e-05	-0.006772	0.043388
TCGA-55-7995	TCGA	0.000166	0.000744	-0.00495	0.006026	0.001102	-0.013756	0.022782	0.002974	-0.0132	-0.003306	-0.00132	-0.009624	0.000554	-0.010974	-0.005312	-0.00636	-0.009128	-0.009604	-0.009976	-0.004784	-0.016028	-0.030272	-0.013776	0.0082	0.008728	-0.008948	-0.00928	-0.008472	0.027326	-0.008828	0.026374	0.032908
TCGA-55-8085	TCGA	-0.000618	0.006984	-0.008834	0.01799	0.0001	0.024484	-0.028558	-0.009908	-0.010656	-0.000674	0.00143	-0.007028	-0.001626	-0.00956	-0.00848	0.003562	-0.003902	-0.003728	0.01731	-0.003698	0.027518	-0.02691	-0.025422	0.007784	-0.03097	-0.010704	0.001552	-0.009582	-0.012472	-0.008254	-0.04356	-0.030304
TCGA-55-8089	TCGA	0.003674	0.021674	0.020658	0.016526	0.003288	0.024606	0.02432	0.010252	0.013798	0.011902	0.00219	0.016684	0.000504	0.01159	0.014488	0.004356	0.010752	0.010326	0.005468	0.01568	0.024066	0.011564	0.030572	0.00081	0.022758	0.02025	-0.001918	0.01331	0.009262	0.019026	0.022966	0.002384
TCGA-55-8090	TCGA	-0.001392	0.029416	-0.000416	0.02099	0.003576	-0.002444	0.03033	-0.003144	0.037476	0.002922	0.001762	-0.002628	-0.003878	0.020682	0.003436	0.012194	-0.002932	-0.00497	0.029642	0.001338	-0.00471	0.010852	0.019648	0.01125	0.024008	-0.003782	0.006778	0.01158	0.022718	0.028178	0.036614	0.007734
TCGA-55-8092	TCGA	0.021902	0.009856	0.027112	0.007402	0.023042	0.02314	-0.000882	0.0076	-0.008116	0.019288	0.015798	0.02243	-0.000564	0.024984	-0.002994	0.018992	0.025578	0.029446	-0.000338	0.027874	0.029666	-0.011876	0.028988	-0.004808	-0.015174	-0.004124	-0.00078	-0.004976	-0.006064	0.02873	-0.007618	0.001554
TCGA-55-8096	TCGA	0.005784	0.033896	0.02749	0.022452	0.00617	0.026188	0.018112	0.026544	-0.001534	0.013766	0.00566	0.004516	-0.003962	0.00406	-0.003344	0.003678	0.001306	0.001976	-0.002784	0.02091	-0.001966	0.019168	0.026154	0.00447	0.02347	0.004112	-0.002746	-0.004168	-0.003254	-0.001354	0.031194	0.046994
TCGA-55-8206	TCGA	-0.000804	0.003756	-0.006628	0.010838	-0.00077	0.020476	0.02508	0.027632	-0.003788	-0.00376	-0.000464	-0.000926	-0.011572	-0.012682	-0.008398	0.001058	-0.004354	-0.005948	-0.002	-0.000578	-0.01224	-0.028646	-0.019032	-0.006934	-0.03754	-0.0051	-0.005218	-0.009878	-0.009158	-0.007484	-0.03855	0.000292
TCGA-55-8207	TCGA	-0.006492	-0.004196	-0.002796	0.015484	-0.003124	-0.007532	-0.019468	0.037618	-0.023132	-0.001956	0.003222	-0.015198	-0.013306	-0.013266	-0.003678	0.00134	-0.006874	-0.008318	-0.003236	-0.000476	-0.002422	-0.021176	-0.015678	-0.026208	0.019862	-0.008278	-0.005328	-0.010958	-0.008224	-0.008918	-0.046228	-0.01603
TCGA-55-8299	TCGA	0.005738	0.030992	0.019334	-0.006548	-0.001144	0.000406	0.03132	-0.005692	0.029188	0.001358	0.00514	0.020646	0.000792	0.007804	0.007606	0.001708	0.003434	-0.00161	-0.00264	-0.00094	0.025128	0.021354	0.03776	0.013038	0.03228	0.018614	0.000968	-0.003056	-0.0082	0.029394	0.039152	0.001368
TCGA-55-8512	TCGA	0.025092	0.01092	-0.00283	0.008722	0.005794	0.02739	0.029748	0.026354	-0.005674	0.00298	0.007196	0.027912	0.00166	0.001888	0.004274	0.020472	0.003964	0.003566	0.032622	0.003148	-0.004958	0.007434	-0.004784	-0.002634	0.036196	0.002108	0.009456	-0.001658	-0.00248	-0.001514	0.035414	0.007464
TCGA-55-8513	TCGA	0.00263	0.040646	-0.00833	0.00649	0.001304	-0.018844	-0.01397	0.002176	-0.02319	-0.007448	-0.020352	-0.015828	-0.004824	-0.013974	-0.0039	-0.008938	-0.01015	-0.004404	-0.00732	-0.007532	-0.014824	-0.034438	-0.003794	-0.017776	-0.02579	-0.013018	-0.003818	-0.010322	-0.015362	-0.009314	-0.01551	-0.004982
TCGA-55-8620	TCGA	-0.002014	0.022258	0.000446	-0.00482	0.005818	-0.006054	0.018918	0.00113	-0.000686	0.00277	-0.008006	0.004852	0.039624	-0.00014	-0.000218	0.018368	0.022976	-0.000788	0.019636	0.025314	-0.003804	0.030588	-0.014518	0.033296	0.033164	0.00143	0.030676	0.007674	-0.00394	-0.001376	0.034118	-0.01354
TCGA-55-A490	TCGA	0.004128	0.002156	0.008574	0.00027	0.037862	0.02664	0.033308	-0.003286	0.001056	0.005148	0.006342	0.002506	0.000986	0.006174	-0.001234	-0.00113	-0.00163	0.000998	0.004142	-0.00091	0.00013	0.02149	0.016796	0.043394	0.037524	0.00055	0.037048	0.012902	0.017252	-0.000838	-0.009724	-0.010394
TCGA-55-A4DF	TCGA	0.009748	0.00158	0.005028	0.01432	0.008652	-0.001528	-0.015628	0.048522	0.004324	0.006956	0.02082	0.022446	0.002246	0.002714	0.003532	0.001838	0.002958	0.005682	0.001824	0.00177	0.011288	-0.001106	-0.002298	0.014752	0.019584	0.003664	0.002182	0.005724	0.004794	0.001938	0.0001	-0.003962
TCGA-62-8394	TCGA	0.002124	0.014682	0.005428	0.013556	0.030872	0.00309	0.046618	-0.001012	0.044558	0.00382	0.003826	0.001922	-0.001506	-0.004022	0.002632	0.004082	0.006358	0.005534	0.00322	0.0064	-0.001484	0.016316	-0.000826	0.042876	-0.017926	0.004016	0.007816	-0.001494	-0.00088	-0.00018	0.040906	0.010002
TCGA-62-8395	TCGA	-0.006738	-0.010882	-0.00329	-0.019394	-0.006406	-0.021412	0.030238	-0.016338	-0.013472	-0.003146	-0.023798	-0.013536	-0.003094	-0.014242	-0.005842	0.003122	0.001746	-0.002456	0.00181	0.001588	-0.016092	0.007212	-0.013218	0.00374	0.018102	-0.008802	0.006426	-0.012582	-0.015652	-0.00734	-0.004134	-0.000814
TCGA-62-8397	TCGA	-0.00527	-0.003622	-0.008296	-0.014396	-0.003318	0.020846	-0.031856	0.011008	0.018854	0.001874	-0.019296	-0.014514	-0.006672	-0.011904	-0.003824	0.005544	0.007648	-0.006906	-0.001096	0.0025	-0.014474	-0.028368	-0.024374	-0.025972	-0.02405	-0.009608	-0.006108	-0.009448	-0.015104	-0.008072	-0.030018	-0.005714
TCGA-62-8398	TCGA	-0.002564	0.003478	0.023044	0.006262	8.4e-05	0.022488	0.019728	-0.00098	0.018912	0.000148	0.008476	0.011098	-0.011906	0.016852	0.004106	0.001686	0.017688	0.003996	0.002696	0.016842	0.021838	0.02613	0.02665	0.007752	0.016964	0.01921	0.006606	0.021518	0.025456	0.016438	0.022724	0.021636
TCGA-62-8399	TCGA	-0.00669	-0.009772	-0.00402	0.0045	-0.001738	-0.00171	0.016278	-0.020152	-0.025388	-0.003994	0.00127	-0.014122	-0.014298	-0.011568	-0.006398	0.00306	0.002856	-0.00393	-0.000914	-0.006792	-0.001736	0.015194	-0.024716	-0.01569	-0.030656	-0.010896	-0.007352	-0.011486	-0.013542	-0.007196	-0.032538	-0.027532
TCGA-62-8402	TCGA	-0.009604	-0.020338	-0.010142	0.000784	-0.00357	-0.02191	-0.038348	-0.01115	-0.02219	-0.000706	-0.00302	0.01792	-0.01247	-0.001666	-0.004848	-0.008594	-0.009192	-0.007114	-0.004876	-0.00733	-0.017326	0.015528	-0.01468	0.010524	0.015134	-0.012386	-0.009918	0.007936	-0.015496	-0.007056	0.023598	0.003206
TCGA-62-A46O	TCGA	-0.007664	0.008142	-0.00776	0.002522	-0.010056	-0.021572	0.022892	-0.00031	0.025354	-0.020846	-0.001392	-0.000296	-0.00884	-0.000892	0.011548	-0.004036	0.00708	0.001062	-0.004066	-0.00706	0.01555	0.005836	0.010038	0.011242	0.009386	-0.014662	-0.00498	-0.011586	-0.012784	0.018482	0.022238	-0.03595
TCGA-62-A46P	TCGA	0.004878	-0.000862	0.007392	-0.006142	0.000352	0.004088	0.039296	0.016744	-0.000424	0.007522	0.006964	-0.00359	0.046296	-0.001676	0.000906	-0.000662	0.013902	0.002198	-0.00148	0.006698	-4.8e-05	0.01421	-0.009162	0.009072	-0.004924	0.02458	0.037486	-0.00116	0.04279	-0.002252	-0.017234	0.02751
TCGA-62-A46R	TCGA	-0.002326	-0.002704	-0.002822	-0.000264	0.000304	-0.011146	-0.040316	0.010342	0.028154	-0.000162	0.002436	-0.012802	-0.0038	-0.014632	-0.002358	0.001166	-0.006732	-0.01037	-0.00641	-0.002022	-0.014104	-0.00702	-0.02587	0.007814	0.027138	-0.00466	-0.005062	-0.009952	-0.007644	-0.00017	-0.020472	-0.024934
TCGA-62-A46S	TCGA	-0.000666	-0.011908	-0.0067	0.007552	-0.007196	0.029506	0.016496	-0.014568	-0.019252	-0.003618	0.001416	-0.001156	-0.002962	0.001474	-0.004798	0.001794	0.006196	0.008666	-0.005952	-0.00284	-0.013444	-0.032434	-0.004606	-0.013268	-0.043828	-0.006988	-0.005162	-0.014764	-0.013392	-0.008744	-0.017656	0.000122
TCGA-62-A46V	TCGA	-0.005496	-0.003078	-0.00678	-0.018126	-0.007156	0.031584	0.022864	0.000712	-0.022724	-0.00316	0.003144	-0.002942	0.037382	8e-06	-0.001692	-0.001858	-0.007558	-0.007732	-0.005702	-0.001284	-0.01151	-0.01004	0.01201	-0.025814	0.0319	-0.008388	-0.00774	-0.01146	-0.012762	-0.005262	-0.03211	0.038146
TCGA-62-A46Y	TCGA	0.007958	0.003958	0.005628	0.00767	0.00897	-0.001112	0.027906	0.006084	0.037956	0.005854	0.008304	0.000912	0.00383	0.009058	0.004284	0.003032	-0.001888	0.007072	0.002626	0.002416	0.0063	-0.001418	-0.001818	0.016104	0.021492	0.007568	0.000244	0.003894	0.00356	0.000594	0.027026	0.01003
TCGA-62-A470	TCGA	-0.005972	-0.001794	-0.001974	-0.011588	-0.00673	-0.007982	-0.012724	0.003574	-0.01199	-0.007782	-0.01713	-0.003552	-0.005604	0.000886	-0.004232	-0.00882	0.005028	-0.0044	-0.003156	-0.007698	-0.012288	-0.034748	-0.015788	0.008226	-0.029546	-0.008942	0.003746	0.005904	0.009098	0.003714	-0.028874	0.033132
TCGA-62-A471	TCGA	-0.00668	-0.010872	-0.005744	-0.027822	-0.008312	0.001754	0.02419	-0.008394	0.024084	-0.004094	-0.001218	-0.006554	-0.000996	-0.000558	0.014578	0.009738	0.005018	-0.00062	-0.009016	-0.002074	-0.006374	0.015124	0.024696	0.01136	0.02682	0.020712	0.000508	0.006558	-0.014032	-0.00867	0.024314	0.011204
TCGA-62-A472	TCGA	-0.009002	-0.00431	-0.001732	0.008248	-0.005612	-0.022846	0.02139	-0.000182	0.022304	-0.00533	5.6e-05	-0.008078	-0.006856	0.001924	0.02339	-0.00873	-0.00734	-0.00382	-0.008046	-0.00188	-0.015122	-0.031828	0.01698	-0.01515	0.031716	-0.008556	-0.007194	-0.010908	-0.015102	-0.010086	-0.01843	-0.013198
TCGA-64-1679	TCGA	-0.005546	-0.02866	0.01141	0.00874	-0.002128	0.0076	0.028602	-0.00918	-0.024076	-0.003238	-0.001144	-0.001894	-0.009004	0.016348	-0.001746	-0.002318	0.001172	0.001174	-0.002668	-0.003962	-0.012866	0.025852	-0.024664	-0.033974	-0.025738	0.006896	-0.004324	0.009168	0.033102	-0.010002	0.026568	-0.020546
TCGA-64-1681	TCGA	-0.003576	-0.017828	-0.001666	0.003974	-0.002708	-0.019394	-0.041192	-0.011648	0.001648	-0.003066	-0.008508	-0.009216	-0.00532	-0.01009	-0.005804	-0.002564	0.005396	-0.006618	-0.006548	7.2e-05	-0.016488	-0.019538	0.004522	-0.019022	-0.029138	-0.010056	-0.009904	-0.008004	-0.010898	-0.008752	-0.036004	-0.011172
TCGA-64-5774	TCGA	-0.00679	-0.001564	-0.005786	0.001262	-0.007744	-0.016378	-0.037376	-0.010298	-0.020778	-0.001484	-0.004672	-0.005726	-0.010362	0.01906	-0.015704	0.000832	-0.009612	-0.002478	0.03302	-0.006788	-0.012046	-0.028368	-0.021804	0.005506	-0.026448	-0.002962	-0.004354	0.021538	0.038026	-0.008288	0.024648	-0.007744
TCGA-64-5775	TCGA	0.017152	0.006914	-0.002106	0.006984	0.019264	0.026408	-0.000308	-0.001916	0.03169	0.004824	0.009876	0.01737	0.023108	0.020548	0.00211	0.002398	0.011414	0.021546	0.002674	0.01997	0.026442	0.018638	0.028182	-0.01946	0.021214	0.02213	-0.000604	0.01421	0.00385	-0.001588	0.026422	-0.013756
TCGA-64-5778	TCGA	-0.0005	0.003378	-0.009908	-0.006792	-0.009758	-0.018056	-0.024372	0.000938	-0.005196	7.8e-05	0.001926	0.013928	-0.004426	-0.002454	-0.008172	-0.009158	-0.0104	-0.007696	-0.000924	-0.005256	-0.016382	0.010514	-0.014988	0.023008	-0.037168	-0.005864	-0.010174	-0.011864	-0.016626	0.019948	-0.04376	-0.016034
TCGA-64-5779	TCGA	-0.002596	-0.00431	-0.010066	0.001838	-0.008482	-0.00847	-0.038756	0.002824	-0.0152	-0.002992	0.001386	-0.00745	-0.012156	-0.003854	-0.008846	-0.006442	-0.004402	-0.004154	-0.004012	-0.0076	-0.01428	-0.027312	-0.021968	0.006922	-0.032434	-0.006676	-0.01094	-0.01373	-0.019404	-0.010862	-0.042234	0.002464
TCGA-64-5781	TCGA	-0.002934	-0.000254	0.002644	0.00682	-0.00923	0.010188	0.019888	0.002176	0.022034	-0.004186	0.000206	-0.00353	0.00254	0.014968	0.015278	-0.00527	0.01261	-0.004712	-0.000936	-0.005022	0.024286	0.015192	0.01431	0.01073	-0.023736	0.017776	0.001168	0.007714	0.02637	-0.006858	-0.015982	-0.024276
TCGA-64-5815	TCGA	-0.008706	0.019992	-0.010818	-0.020296	-0.00584	-0.022008	0.025852	-0.014306	-0.002594	-0.002186	-0.01054	0.011854	0.002636	0.012186	-0.000716	0.002276	-0.009118	-0.009272	-0.00589	-0.005716	-0.011738	0.013688	-0.016152	0.005942	-0.028142	0.008302	0.001186	0.009988	-0.009428	0.016268	0.012538	0.000724
TCGA-73-4658	TCGA	-0.008924	-0.014084	0.005416	0.001846	-0.001144	-0.02136	-0.035262	0.016574	0.02801	-0.00364	-0.00791	-0.004648	-0.012516	-0.012442	-0.00161	-0.005208	-0.009126	-0.008382	-0.002852	-0.007834	-0.01119	-0.031898	-0.018208	-0.01801	-0.031194	-0.003514	-0.005746	0.009322	0.004562	-0.0063	-0.008466	-0.036116
TCGA-73-4676	TCGA	0.025516	-0.001674	0.015942	-0.008634	0.00516	-0.00992	0.008324	-0.005862	0.0435	0.018868	0.006376	0.027122	0.006382	0.004582	0.029626	0.003492	-0.002554	-0.00033	-0.000636	0.00061	0.025784	0.040848	-0.009828	0.010694	-0.01319	0.003822	0.00921	0.025432	0.00256	0.009456	0.00031	0.03371
TCGA-73-7498	TCGA	0.001682	-0.007158	-0.009782	0.000836	-0.006574	-0.016328	-0.01603	-0.014076	-0.00985	-0.0046	-0.019386	-0.002314	-0.005768	-0.011164	-0.006052	-0.00446	-0.010924	-0.002776	0.019894	-0.003276	-0.01611	-0.028024	-0.022476	0.004588	-0.03188	-0.010904	-0.005188	-0.013216	-0.009254	-0.011522	-0.040112	-0.022194
TCGA-73-7499	TCGA	-0.001596	-0.005712	-0.010668	-0.005632	-0.009106	0.014538	-0.016508	-0.008722	-0.026578	-0.00359	0.000754	-0.008538	-0.00564	-0.010116	-0.010544	-0.009106	-0.01013	-0.004976	-0.003118	-0.003448	-0.016036	0.002748	-0.014834	0.045224	-0.044654	-0.002936	-0.012478	-0.012042	-0.01893	-0.010346	-0.047238	0.023982
TCGA-73-A9RS	TCGA	0.001748	0.013454	0.001266	0.009324	0.00369	-0.00401	0.016654	-2.8e-05	0.025874	-0.000446	0.012414	0.00118	0.028746	0.022028	0.019298	0.006448	0.023916	0.000738	-0.001996	0.005288	0.03177	-0.015766	0.023688	0.011154	-0.003234	-0.001866	0.000724	0.02504	0.034846	-0.000742	0.033906	-0.019828
TCGA-75-5125	TCGA	-0.009192	0.007354	-0.009536	-0.019784	-0.00937	-0.0212	-0.030108	0.002248	0.018996	-0.010732	-0.00039	-0.008738	-0.005208	0.002126	-0.004446	-0.003072	0.00367	-0.008434	-0.008458	-0.004128	0.006498	-0.00242	-0.025448	-0.029492	-0.023028	-0.008284	0.00449	0.014482	0.031384	-0.009762	0.00688	-0.026596
TCGA-75-5146	TCGA	-0.008196	0.02841	-0.010408	-0.01664	-0.009108	-0.018258	-0.033256	0.007264	-0.023948	-0.008194	0.002906	0.000332	-0.005544	-0.011292	-0.005106	-0.00116	-0.00923	-0.003844	0.012892	-0.000354	-0.01494	0.005264	-0.011488	0.005202	-0.03639	-0.011902	-0.007208	-0.012358	-0.01694	-0.007414	-0.039658	-0.00682
TCGA-75-5147	TCGA	-0.00781	0.019828	-0.00905	-0.01839	-0.005236	0.029536	0.013888	-0.014644	-0.026144	-0.005302	0.002728	-0.002042	-0.004696	-0.007384	-0.007332	0.00451	-0.004294	-0.010052	-0.003226	-0.002708	-0.015456	-0.034838	0.015908	0.018886	-0.04056	-0.012114	-0.010912	-0.011026	-0.008496	-0.008736	-0.007874	-0.000206
TCGA-75-6206	TCGA	-0.00825	-0.002856	-0.008132	-0.014892	-0.00421	-0.011296	-0.03895	-0.011002	0.026266	-0.004042	-0.001076	-0.007764	-0.009486	-0.005088	-0.013748	-0.007718	-0.009946	-0.004898	0.01308	0.001022	-0.008926	0.003376	-0.025538	-0.020826	-0.02988	-0.008346	-0.004928	-0.013252	-0.013502	-0.00586	-0.02059	-0.035724
TCGA-75-6212	TCGA	-0.001474	0.000666	-0.000314	0.00445	-0.003182	0.023814	-0.0162	-0.01034	-0.024562	-0.011542	0.001606	-0.008976	-0.01328	-0.013008	-0.00979	-0.006538	-0.009214	-0.006212	-0.00495	-0.002172	-0.004168	0.015124	-0.013208	-0.0281	-0.018164	-0.001176	-0.007544	-0.01161	-0.015988	-0.007826	-0.04317	-0.001694
TCGA-75-6214	TCGA	0.001536	-0.002584	-0.008808	-0.018222	-0.002316	0.03128	0.01487	-0.009082	-0.007052	0.014944	0.002598	0.013352	-0.010546	0.020346	-0.009082	-0.003846	0.019612	0.024422	-0.004068	0.023062	-0.011114	0.031814	0.023344	-0.006088	-0.023508	0.019016	0.004458	-0.01787	-0.0119	-0.007918	-0.017296	0.001686
TCGA-75-7025	TCGA	0.003834	-0.020062	-0.007188	-0.0099	-0.003158	0.01749	0.034044	-0.012156	-0.026882	-0.004472	0.000766	0.02501	-0.002832	-0.002418	-0.005218	-0.000426	-0.009224	-0.011158	-0.007442	-0.002388	0.000452	-0.026002	0.012746	-0.025086	-0.035624	-0.00985	-0.005924	-0.010552	-0.009218	-0.009146	-0.02041	-0.001598
TCGA-75-7027	TCGA	0.001622	0.007424	0.007718	-0.006246	-0.006916	0.010916	0.01106	0.00223	0.013414	0.001094	0.000718	0.007986	-1.6e-05	0.000816	0.007598	-0.005696	0.010084	0.008734	0.005634	0.009586	0.014236	-0.03257	0.017958	0.005484	0.011426	0.012412	-0.002208	0.013092	0.016176	-0.000576	0.017438	-0.014416
TCGA-78-7145	TCGA	-0.007262	-0.010792	0.018376	-0.008288	-0.007666	0.028556	-0.034476	0.000828	-0.0106	-0.002354	-0.013178	-0.018392	0.003384	-0.00258	-0.013624	0.003614	0.006464	-0.005282	-0.006648	-0.00388	-0.010746	-0.001566	0.024524	-0.024238	-0.029438	-0.011114	-0.005452	0.012942	-0.013282	0.030114	-0.01867	-0.031564
TCGA-78-7146	TCGA	-0.002668	-0.002966	0.024536	0.009426	7.6e-05	0.032298	0.032876	0.00134	0.035688	0.001008	-0.000526	-0.002726	0.00481	0.021066	-0.003348	0.002636	0.020354	0.022872	0.00199	-0.001154	0.026804	0.013458	0.016196	-0.00395	0.025794	0.020492	0.006694	0.024372	0.004502	0.027334	0.0305	-0.00516
TCGA-78-7147	TCGA	0.002426	0.005654	0.02777	0.002028	0.00451	0.004074	0.033812	0.029136	0.042818	0.002386	0.001266	0.004236	0.02742	-0.00306	0.00205	0.008614	0.007016	0.002318	0.00284	0.004552	-0.002532	-0.017662	-0.013718	0.039882	0.016276	0.001226	-0.001886	-0.00227	0.033392	-0.001262	0.021318	0.043518
TCGA-78-7148	TCGA	-0.002156	0.002728	-0.000112	0.004416	0.001248	0.028672	-0.003288	-0.002278	0.034446	0.002316	0.01197	0.021262	-0.005722	0.019274	0.001006	0.004284	0.02305	0.025328	-0.00229	0.0211	0.010678	0.03006	0.025018	0.01522	-0.016684	0.020054	0.007706	0.012204	0.031264	0.026666	0.030118	-0.00056
TCGA-78-7149	TCGA	-0.00701	-0.018574	-0.010816	-0.006182	-0.002484	0.0132	-0.04351	-0.004882	-0.02121	0.009462	0.002236	0.013044	0.004368	-0.002954	-0.002646	0.00357	-0.005732	-0.009318	-0.00562	-0.004582	-0.01611	-0.002254	-0.01664	0.00776	-0.031618	0.023158	-0.006336	-0.009772	-0.001762	-0.005128	-0.03114	-0.015174
TCGA-78-7150	TCGA	0.001602	0.001332	-0.002816	-0.008488	-0.003086	0.012756	0.0241	-0.003968	0.030754	0.01285	0.004318	0.01788	0.005776	0.005046	0.015362	0.003968	0.017082	0.021648	0.001412	0.002394	0.020224	0.027124	0.025036	0.021178	0.022242	0.021744	0.006544	0.019902	0.026196	0.020026	0.026516	-0.002678
TCGA-78-7152	TCGA	-0.00707	-0.026782	-0.011098	-0.017274	-0.001986	-0.01245	0.002428	-0.010832	-0.007756	-0.013016	0.001982	-0.00917	-0.004706	-0.017594	-0.003276	-0.00701	-0.00707	-0.007634	-0.000658	-0.004204	-0.016176	0.012632	-0.019788	-0.003928	0.015264	-0.002696	-0.006956	0.005148	0.040316	-0.00758	-0.03589	-0.009116
TCGA-78-7153	TCGA	-0.003672	-0.017502	-0.00286	0.002498	-0.005442	-0.007024	-0.033054	-0.004334	-0.009138	0.001506	-0.009926	-0.008878	0.038866	-0.012798	-0.00498	0.005798	-0.004298	-0.008318	0.010056	-0.00148	-0.00863	-0.026584	-0.016236	0.009158	-0.024702	-0.011132	-0.005212	0.004556	-0.011304	0.012804	-0.034262	0.061208
TCGA-78-7154	TCGA	-0.001186	0.00623	-0.001004	-0.01189	0.00444	0.028134	0.030754	0.006234	0.039232	0.002326	-0.003318	-0.001718	0.029784	0.00511	0.002028	0.012134	5.8e-05	-0.001168	0.002222	0.003014	-0.003668	0.005064	0.02463	0.029136	0.029852	0.019816	0.00251	0.019826	-0.000828	0.02298	0.032406	0.024662
TCGA-78-7155	TCGA	-0.006174	-0.021938	-0.002306	-0.01423	-0.003852	-0.003908	-0.031174	-0.010624	-0.013792	-0.009564	-0.000278	-0.012928	-0.008892	-0.010742	-0.000672	-0.002192	-0.006442	-0.006612	-0.006608	-0.002914	-0.0041	0.022326	-0.010348	0.007702	-0.017156	-0.00764	0.018354	0.00269	-0.013616	-0.007874	-0.03229	-0.029374
TCGA-78-7156	TCGA	-0.004148	-0.018258	-0.000184	-0.001192	-0.00588	-0.006924	-0.041912	-0.000688	-0.018986	0.000856	-0.005072	-0.017686	-0.010566	-0.002718	-0.007818	-0.007202	-0.006368	-0.003696	-0.002602	0.000128	0.017032	-5.2e-05	-0.022458	-0.015906	-0.030396	-0.00236	-0.00564	-0.010416	-0.012022	0.018098	-0.018694	-0.025088
TCGA-78-7158	TCGA	0.002546	0.003862	0.002788	0.024584	0.001482	0.031622	0.025572	0.015026	0.043972	-0.006532	0.005656	-0.009652	0.007694	-0.004336	0.001028	0.002704	0.008008	0.00036	0.019672	0.006116	-0.00168	0.029098	0.02243	0.011196	-0.009764	0.00018	0.029274	-0.003236	-0.0033	-7.6e-05	-0.009974	0.056194
TCGA-78-7160	TCGA	0.007622	-0.023606	0.022976	0.018276	0.00502	0.015534	0.022922	0.005968	0.027086	0.000328	0.010358	-5.6e-05	-0.00215	0.007074	0.00258	0.006534	0.009162	0.000582	0.02146	-0.00157	0.020938	0.032318	0.028222	0.017456	0.030498	0.011544	0.005666	0.011462	0.028946	-0.002556	0.027236	-0.003396
TCGA-78-7161	TCGA	0.003562	0.003542	-0.002622	0.011372	0.001368	-0.005332	0.034176	0.015128	0.043658	0.00486	-0.009234	-0.00898	0.034566	0.006554	0.00104	0.008166	0.009034	0.001738	0.035268	0.00857	-0.003004	-0.009196	-0.011872	0.020662	0.031268	-0.003112	-0.000778	0.015628	-0.007854	-0.000502	0.01786	0.056538
TCGA-78-7162	TCGA	-0.0064	-0.020278	-0.010626	0.002464	-0.004668	-0.020866	-0.034556	-0.011156	-0.021096	-0.005948	-0.016654	-0.004798	-0.010636	-0.01471	-0.006204	0.002928	0.001268	-0.003886	0.021918	-0.001008	-0.013262	-0.025838	-0.013984	-0.020478	0.02773	-0.002	-0.006844	-0.013896	-0.016728	-0.008452	-0.030624	-0.030896
TCGA-78-7163	TCGA	0.003694	0.000834	-0.00877	0.002746	-0.002054	0.024718	-0.030438	-0.013334	-0.023634	-0.011346	-0.001654	-0.006172	-0.01777	-0.001728	-0.003988	-0.008102	-0.007164	-0.006366	-0.00237	-0.004938	-0.013754	-0.029554	0.014216	-0.021578	-0.031546	-0.002948	-0.009002	-0.01107	-0.013134	-0.008968	0.024634	0.053364
TCGA-78-7166	TCGA	0.013546	0.004442	0.006692	0.008064	0.001874	0.028914	0.00102	0.006884	0.0252	0.001946	0.01101	0.020954	0.003952	0.004994	0.001788	-0.000912	0.023602	0.02839	-0.000508	0.02229	0.031818	-0.002246	0.031138	0.007698	-0.013746	0.02403	0.00198	0.012056	0.026644	0.025638	0.028298	0.00218
TCGA-78-7167	TCGA	0.00013	-0.002566	-0.001694	0.004704	-0.006378	0.023454	-0.03622	-0.014248	-0.022586	0.007756	-9.2e-05	0.018846	-0.016026	-0.000954	-0.009106	-0.002798	-0.00713	-0.009544	-0.000754	-0.004266	-0.011944	-0.02488	-0.02839	-0.025284	-0.03425	-0.005398	-0.00469	0.0044	0.033754	-0.00953	-0.015382	-0.0142
TCGA-78-7220	TCGA	-0.007464	-0.02338	-0.001658	-0.011082	-0.005004	-0.003878	-0.031692	0.014846	0.021108	-0.002334	0.006536	0.015914	-0.0171	-0.001594	0.007904	-0.002914	0.017052	0.019642	-0.001816	-0.00567	-0.011248	0.010794	0.01935	-0.001874	0.016808	-0.012764	-0.00322	0.011918	-0.011382	0.02242	0.024352	-0.022304
TCGA-78-7535	TCGA	-0.007764	-0.003862	-0.00504	0.000276	-0.004856	-0.019324	-0.042602	-0.00394	-0.015384	-0.012078	-0.018574	-0.008766	0.000972	-0.012348	-0.006024	-0.001562	0.00233	-0.007092	0.023554	-0.006964	-0.014654	0.01054	-0.028916	-0.013396	0.003916	-0.008054	-0.006052	-0.002762	-0.016044	0.023206	-0.009456	-0.034912
TCGA-78-7536	TCGA	0.004306	0.010028	0.005742	0.009048	-0.00166	0.002396	0.019596	0.007374	-0.001934	0.003692	0.00826	0.002262	-0.008516	-0.004308	-0.000398	0.001728	0.010332	0.003474	0.032132	0.004538	-0.003178	-0.014574	0.00471	0.013208	-0.015922	-0.00519	0.036632	0.027216	0.039852	0.03181	0.019642	0.042526
TCGA-78-7537	TCGA	-0.004184	-0.029824	-0.001568	0.001354	-0.000576	-0.019676	0.032228	0.011822	-0.022674	-0.00347	-0.01079	-0.008364	-0.004124	-0.01459	-0.005368	-0.003728	0.000652	-0.010942	-0.007368	-0.000324	-0.012658	-0.019884	-0.011698	-0.017954	0.024528	-0.000846	0.00371	-0.010904	-0.013356	-0.007558	-0.011172	0.048218
TCGA-78-7539	TCGA	-0.003698	-0.00128	-0.010368	6.6e-05	-0.006716	-0.024	-0.035652	-0.002938	0.029236	-0.005928	-0.001852	-0.00931	-0.013548	-0.014948	-0.008842	-0.008148	-0.01355	0.00037	-0.00813	-0.006916	-0.01575	0.000992	-0.011048	-0.016968	-0.030034	-0.004026	-0.005412	-0.015218	-0.016406	-0.00823	-0.041582	-0.040458
TCGA-78-7540	TCGA	-0.00436	-0.016742	0.025586	0.004644	-0.006476	0.02243	-0.007384	-0.007558	-0.02282	0.014456	0.006682	-0.008678	-0.002918	0.014624	-0.004834	-0.004502	0.004704	-0.007312	-0.007106	0.01919	0.025184	-0.022112	0.024832	-0.03107	-0.030158	-0.00553	-0.005694	-0.010898	0.016272	-0.010588	0.023284	-0.002216
TCGA-78-7542	TCGA	0.012906	0.007966	0.018676	0.002986	0.014516	0.024546	0.00966	0.004472	0.016744	0.01126	0.007052	0.016588	-0.004662	0.01759	0.003852	0.00114	0.013806	0.016726	0.002056	0.015808	0.020076	0.009448	0.026958	-0.000588	0.016934	0.016854	0.0057	0.01757	0.022644	0.014708	0.02069	0.023546
TCGA-78-7633	TCGA	0.000418	-0.003722	-0.004656	0.005342	-0.00205	-0.018702	-0.035848	-0.010952	-0.010944	-0.0071	-0.021146	-0.004642	-0.017318	0.001264	-0.004006	-0.001834	-0.00899	-0.009798	-0.005392	-0.00387	0.00397	0.003384	-0.026442	-0.00714	-0.01205	-0.009312	-0.004082	-0.01338	-0.01222	-0.007576	-0.021304	-0.03429
TCGA-78-8640	TCGA	-0.007056	0.023792	-0.009196	0.006348	-0.0108	-0.020602	0.01622	0.013338	-0.013942	-0.0029	-0.004288	-0.007096	-0.000166	0.000722	-0.003574	-0.001086	-0.007622	-0.00211	-0.010596	-0.007474	-0.012702	0.011662	-0.02865	0.024074	0.024104	-0.014164	7.2e-05	0.003296	-0.013458	-0.010406	0.023284	0.009288
TCGA-78-8648	TCGA	0.014938	-0.004944	-0.00494	0.001	0.000234	-0.025732	-0.015542	-0.01329	-0.022286	-0.006218	0.000644	-0.001002	-0.006858	-0.012412	-0.005018	-0.00921	-0.010346	0.001144	-0.00737	-0.001308	-0.015006	0.017678	-0.018918	-0.01385	0.030622	0.010882	-0.006054	-0.01188	-0.015972	-0.010092	-0.025704	-0.035756
TCGA-78-8655	TCGA	-0.005698	0.008916	-0.007142	-0.017282	-0.008388	-0.007756	-0.009518	-0.009466	0.037964	-0.020586	-0.007312	-0.016054	0.002622	-1.8e-05	-0.003466	-0.008212	-0.006998	-0.006564	-0.001858	-0.00309	-0.015178	-0.030334	0.02435	-0.02807	0.03278	-0.002334	-0.006746	-0.006146	-0.01344	0.02409	0.03801	-0.003952
TCGA-78-8660	TCGA	0.00394	0.028756	-0.001916	-0.005218	0.034402	0.01327	-0.016344	-0.002406	-0.001448	0.005462	0.006566	-0.000276	-0.006454	0.025234	0.00098	-0.001582	-0.000698	0.002274	0.018358	0.029846	0.034784	-0.01484	-0.004718	0.013806	0.033662	0.005106	0.001712	0.008702	0.004932	0.04204	0.036054	-0.01828
TCGA-78-8662	TCGA	-0.001732	-0.001802	-0.002424	0.001846	-0.00254	-0.014116	-0.039878	-0.000332	0.029726	-0.00826	-0.007934	-0.015342	0.004554	-0.012346	-0.003724	-0.003836	0.00602	-0.004926	-0.00205	0.003874	-0.009404	0.0251	-0.018128	-0.003826	-0.017936	-0.00205	0.0344	0.00212	-0.010006	-0.006452	-0.032668	-0.033824
TCGA-80-5608	TCGA	-0.005738	-0.026128	-0.011344	-0.003642	-0.001166	-0.011742	0.026082	0.023252	-0.016168	-0.005854	0.002158	-0.010324	0.001852	-0.003428	-0.004446	-0.003738	-0.008076	-0.005116	-0.00989	-0.006508	-0.013028	-0.021106	-0.02284	0.009822	-0.033832	-0.009032	0.002424	0.008386	-0.012136	-0.00836	0.011266	0.044926
TCGA-80-5611	TCGA	-0.004024	0.013388	-0.00998	0.00522	-0.009394	-0.02162	-0.017742	-0.011794	-0.024822	-0.00086	-0.00706	-0.002348	-0.011576	-0.011988	-0.010392	-0.00442	-0.008988	-0.004136	-0.007636	-0.004822	-0.017356	-0.000814	0.008282	0.036192	-0.036058	-0.000676	-0.00673	0.007786	-0.013824	-0.008974	-0.012216	0.000248
TCGA-83-5908	TCGA	-0.005914	-0.010434	-0.009436	-0.021186	-0.00017	-0.001022	0.022452	0.00428	-0.025824	-0.00557	-0.001196	-0.001972	-0.012544	0.016298	-0.002932	-0.005116	0.00844	-0.008412	-0.007338	-0.007164	0.02864	0.016116	0.02293	-0.00624	-0.033952	-0.000188	-0.005668	0.006386	-0.013516	-0.009302	0.02742	-0.010982
TCGA-86-6562	TCGA	0.004624	0.015988	0.007324	0.013138	0.001022	0.004776	0.008898	0.014984	-0.004866	0.003676	0.006744	0.000424	0.007284	0.00785	0.002782	-0.00034	0.004324	0.003788	0.002376	0.010678	-0.004522	0.02205	-0.007022	0.002876	-0.015736	0.00738	0.045364	0.011796	0.045094	0.000646	0.04871	-0.014876
TCGA-86-7701	TCGA	-0.009866	0.00091	-0.009834	0.000472	-0.007188	-0.02347	-0.04036	-0.014454	-0.024282	-0.0035	0.001864	-0.005604	-0.004126	0.001158	-0.004286	-0.009012	-0.010156	-0.003444	-0.002376	-0.00791	-0.01751	0.014638	-0.029522	0.00896	0.040868	-0.002162	-0.004454	-0.011078	-0.002894	-0.011546	0.015308	-0.02537
TCGA-86-7711	TCGA	-0.007098	-0.002352	0.008076	0.003618	-0.004766	-0.018042	-0.01285	-0.009268	-0.003078	-0.003262	-0.0008	0.00939	-0.022224	-0.012698	0.01826	-0.002602	-0.007494	0.004296	-0.0024	-0.003474	0.002518	0.025156	-0.03329	0.00065	0.011046	-0.01251	-0.006128	0.006086	0.026042	-0.00954	0.025658	-0.040182
TCGA-86-7713	TCGA	-0.005248	-0.002712	-0.006566	0.006412	-0.004254	-0.01707	0.026876	-0.012448	-0.020742	-0.019212	0.002438	-0.006684	-0.022486	0.01282	-0.003916	-0.002334	-0.003064	-0.003632	-0.006964	-0.001568	-0.012174	0.015546	0.0185	-0.02995	0.021	-0.013688	-0.00432	0.006194	0.028862	-0.007996	0.019314	0.000848
TCGA-86-7714	TCGA	0.005346	0.00674	0.006756	0.008068	0.026732	0.032832	0.042056	0.004436	0.052058	0.004816	0.008544	0.000342	0.01008	-0.000286	0.002534	-0.00147	0.003214	0.002388	-0.000954	0.004608	0.003386	-0.018596	0.02985	-0.017044	-0.016394	-0.00142	0.010288	-0.002562	0.003244	-0.001006	0.030998	0.055922
TCGA-86-7953	TCGA	-0.000226	-0.00376	-0.00901	-0.023146	-0.007348	-0.0144	0.02995	-0.015428	-0.027392	-0.003634	0.00105	-0.000792	-0.006112	-0.000762	-0.003776	-0.008982	-0.009804	-0.004462	-0.008898	-0.008366	-0.006682	-0.030646	-0.013536	0.00943	0.013266	-0.01364	-0.00948	0.016592	-0.008616	-0.011502	0.017974	-0.008044
TCGA-86-7955	TCGA	-0.0025	0.004718	-0.006004	0.007354	-0.000792	-0.014524	0.001576	0.001698	-0.00058	-0.001624	-0.017078	-0.008966	-0.008674	0.000788	0.018716	0.002194	0.002752	-0.005144	-0.001836	-0.004784	-0.012346	0.005034	0.017012	0.018458	-0.031744	0.007296	-0.005944	0.025818	0.008998	-0.008386	0.035702	-0.008788
TCGA-86-8054	TCGA	-0.007024	0.026588	-0.002842	0.002538	-0.001002	-0.011454	-0.014218	-0.0067	-0.024746	0.000624	-0.024246	0.013974	-0.006924	0.016436	-0.003422	0.003048	-0.004546	-0.008404	0.004616	-0.002012	-0.008972	-0.032988	-0.012624	-0.006666	-0.025884	-0.012482	0.002136	0.006536	0.032798	-0.00777	0.029398	-0.001098
TCGA-86-8055	TCGA	0.003922	0.02335	0.025914	0.0161	0.002492	0.019044	0.002912	0.012744	0.023306	0.017628	0.004966	0.020972	-0.000684	0.011894	0.021434	0.012198	0.001608	0.024926	0.018084	-0.001586	0.021552	0.013576	0.032062	0.00113	-0.009774	0.008638	0.001174	-0.001168	0.027626	0.003174	0.029326	0.006694
TCGA-86-8073	TCGA	0.017116	-0.000794	-0.005956	0.00323	6e-06	-0.00221	-0.040022	0.02686	-0.012262	-0.00294	-0.004006	0.02192	0.00326	-0.001236	-0.00514	-0.005036	-0.004128	-0.005236	-0.003082	-0.007814	-0.015786	0.007302	-0.013672	0.006672	0.026262	-0.003752	-0.004852	-0.013908	-0.014338	0.003292	-0.008452	-0.011532
TCGA-86-8075	TCGA	0.003652	0.033614	0.027384	0.023524	-0.00198	0.017064	0.001228	0.00966	0.038682	0.018134	0.003526	0.022884	-0.001134	-0.00565	0.003068	0.005292	-0.002318	0.027214	0.01091	-0.00172	0.027074	0.021096	0.03071	-0.000108	-0.01352	0.011976	0.003766	0.011156	0.011826	-0.002296	0.035932	0.000646
TCGA-86-8076	TCGA	0.007142	-0.023724	0.002894	0.001644	-0.009058	-0.000402	-0.035658	-3.8e-05	-0.009872	-0.00315	0.003072	-0.00937	-0.005534	-0.015508	-0.005532	0.003318	-0.004706	-0.008108	-0.007664	2e-06	-0.011452	-0.0309	-0.021442	-0.002314	0.007026	-0.005296	-0.005552	-0.011402	0.03147	-0.010406	-0.017658	-0.003616
TCGA-86-8278	TCGA	0.002138	-0.001056	-0.008106	-0.003984	-0.007374	-0.012808	0.03361	0.001952	-0.01788	-0.002788	0.000374	-0.003168	-0.003166	0.000302	-0.011672	-0.00815	0.014038	-0.01056	-0.010146	-0.0039	-0.01774	-0.009708	-0.03066	-0.004324	0.03784	-0.006708	-0.00991	-0.013486	-0.01287	-0.010384	0.005108	-0.000434
TCGA-86-8279	TCGA	-0.006424	-0.004966	-0.010706	-0.012666	-0.000848	-0.021862	-0.036016	-0.011318	-0.02336	-0.007776	0.00194	-0.00918	-0.005132	-0.013764	-0.008422	-0.004156	-0.010334	-0.010112	-0.005996	-0.00358	-0.016438	-0.024466	-0.02549	-0.017364	-0.031034	-0.00671	0.009632	0.004664	-0.018024	-0.012766	-0.037202	-0.022962
TCGA-86-8359	TCGA	-0.000744	0.008018	0.040974	0.01436	0.0007	0.010052	0.028688	0.009844	-0.000324	0.007388	0.00885	-0.003568	-0.00544	0.024522	0.00281	0.00137	-0.001926	0.003388	0.002064	0.00213	-0.004442	0.024594	-0.007388	0.002866	-0.01661	0.0027	0.001486	0.034538	0.04763	-0.000386	-0.007652	0.001244
TCGA-86-8669	TCGA	-0.00772	0.002392	-0.010854	-0.018372	-0.007372	-0.007416	0.020122	0.007856	-0.011816	-0.005236	-0.007732	-0.004024	-0.008622	-0.00096	-0.004646	-0.0069	-0.007868	-0.00747	-0.003718	-0.005976	-0.014808	-0.034022	-0.013868	0.009204	-0.04045	-0.013866	-0.005028	-0.01178	-0.004902	-0.007438	-0.022598	0.029116
TCGA-86-8671	TCGA	0.0089	0.037752	-0.000956	-0.015904	0.000172	-0.009132	-0.0325	0.000812	-0.023514	-0.00214	0.00211	-0.021322	-0.004896	-0.016284	-0.006858	-0.007878	-0.009844	-0.001668	-0.00247	-0.006992	-0.015378	-0.029404	-0.014468	-0.018978	0.032156	-0.002296	-0.010622	-0.011614	-0.014114	-0.009298	-0.026708	0.00029
TCGA-86-8672	TCGA	0.011406	0.026354	-0.001724	0.006	0.006566	0.026754	0.012404	-0.00839	-0.00504	0.014524	0.004548	0.021262	0.022582	0.017836	-0.002962	-0.000452	0.013032	0.007578	0.001464	0.025584	0.024682	0.0302	0.030862	-0.003032	0.024932	0.025124	0.00666	0.008998	0.028228	0.02194	-0.011224	-0.008432
TCGA-86-8673	TCGA	-0.00913	-0.00388	-0.0105	-0.011784	-0.006682	-0.024492	-0.004098	-0.00333	0.030092	-0.0026	-0.002588	-0.014986	-0.0053	-0.014704	-0.005538	-0.00873	-0.009612	-0.004786	-0.002982	-0.006156	-0.001116	0.002348	-0.029098	0.01699	0.03255	-0.008688	-0.011328	-0.011768	-0.019488	-0.00789	-0.016758	-0.007078
TCGA-86-8674	TCGA	-0.000344	-0.002954	-0.011312	0.00504	-0.00577	0.001594	-0.039122	0.01501	-0.01314	-0.00145	0.002308	0.019574	-0.006766	-0.001438	-0.00273	-0.004138	-0.001776	0.012448	-0.002944	-0.008048	-0.011832	0.015262	-0.0271	0.00738	-0.032762	-0.011892	0.002904	0.017288	0.03533	-0.007834	-0.015886	-0.039518
TCGA-86-A456	TCGA	-0.008866	-0.00608	-0.009742	-0.01807	-0.00828	-0.023582	0.012716	-0.012272	-0.026246	-0.003322	-0.01555	-0.011076	-0.00878	-0.016202	-0.008114	-0.00706	-0.008984	-0.004672	-0.007616	-0.005148	-0.017716	-0.030222	-0.015536	-0.01772	0.033934	-0.012522	-0.01079	-0.012988	-0.011394	-0.008544	-0.025816	-0.01856
TCGA-86-A4D0	TCGA	0.000906	0.005238	0.002526	0.009298	0.004652	-0.009066	0.028898	0.025804	0.041908	0.000826	0.003716	0.000272	0.007124	0.00625	0.020278	0.009222	-0.001178	-0.001296	-0.002832	0.003894	-0.005992	0.023228	-0.00136	0.03425	0.028404	-0.003002	0.0063	0.022406	-0.002256	0.001876	0.026978	0.053816
TCGA-86-A4JF	TCGA	-0.007634	0.012048	-0.008606	0.004826	-0.003588	-0.016252	-0.035608	-0.012868	0.019642	8.6e-05	-0.010106	-0.01045	-0.005322	-0.01389	-0.006854	-0.008562	0.00268	-0.00424	-0.00096	-0.005106	-0.02001	-0.01048	0.017498	0.007154	-0.01851	-0.005794	-0.005358	0.012378	-0.010354	-0.00558	-0.023052	-0.02692
TCGA-86-A4P8	TCGA	-4.6e-05	0.003634	0.018578	0.003366	-0.002022	-0.01543	-0.015278	0.012216	0.033172	-0.00533	0.000904	-0.023196	-0.010134	-0.01235	-0.004622	0.00273	-0.001482	-0.00368	0.00076	-0.007876	-0.01266	0.012874	-0.005906	-0.025356	0.026768	-0.005268	-0.005622	-0.017298	-0.010538	-0.008062	-0.046828	-0.009044
TCGA-91-6829	TCGA	-0.00381	-0.013978	-0.0007	0.00055	-0.005148	0.008284	-0.052812	-0.007428	0.027428	-0.005954	0.001898	-0.006928	0.006406	-0.000872	0.003956	0.013886	-0.01139	0.014464	-0.00227	-0.00438	0.004444	0.01197	0.022618	-0.023468	-0.019124	0.010406	-0.009196	-0.01024	0.006008	0.0106	-0.028684	-0.010764
TCGA-91-6847	TCGA	-0.005458	-0.026496	0.01838	-0.016952	0.000666	0.015738	0.024064	0.017964	-0.012428	0.008414	-0.018246	-0.023036	0.02602	-0.007238	0.010514	-0.000846	-0.002632	-0.001488	-0.000898	9.8e-05	0.011502	-0.02574	0.014386	0.008282	0.01298	-0.00339	0.0166	-0.002202	-0.0134	-0.0054	0.016972	0.016998
TCGA-91-8497	TCGA	0.006242	0.045022	-0.001072	-0.008208	0.006072	-0.008086	-0.003526	0.032818	0.000654	0.004176	0.007688	0.001218	0.002524	-0.001842	0.004984	0.013086	-0.00012	0.004552	0.003046	0.00179	-0.003538	-0.016586	-0.001378	0.031148	0.041534	0.003822	0.00148	0.000246	0.000872	0.001282	0.017248	0.074324
TCGA-93-A4JO	TCGA	0.011234	0.006802	-0.001818	0.01409	-0.001328	-0.004118	-0.017412	0.001118	-0.011978	0.003798	0.010276	-0.00021	0.005038	0.005834	0.005408	0.017052	0.006756	0.003236	0.004554	0.001938	0.016336	-0.015028	0.033058	-0.008666	0.055854	-0.00074	-0.000324	-0.002332	0.004308	0.033324	0.021964	-0.001196
TCGA-95-7039	TCGA	0.015832	-0.027438	-0.003964	-0.015078	-0.007544	0.001	-0.00826	-0.009918	-0.02532	-0.005774	0.001884	0.010812	-0.0006	-0.002562	-0.005252	-0.002412	-0.010712	-0.009084	-0.00356	-0.006832	0.00666	-0.031432	-0.01472	-0.013472	-0.032578	-0.010298	-0.005632	0.012794	0.00206	0.033284	-0.026978	-0.022626
TCGA-95-7043	TCGA	-0.00015	0.005238	-0.001256	-0.001388	0.027144	0.004162	0.0298	-0.007728	-0.000748	0.009224	0.013984	0.026072	0.028804	0.004514	0.00101	0.017834	-0.001188	0.010572	0.00179	-0.001304	-0.005242	0.012778	0.02546	0.028756	0.033306	0.005218	0.005532	-0.003086	0.03511	0.017278	-0.00549	0.020496
TCGA-95-7562	TCGA	-0.000704	0.043668	-0.002068	0.032056	0.006882	-0.001448	-0.019138	0.039998	-0.00226	0.005248	-0.002758	-0.002816	0.000136	-0.00328	0.001928	0.013006	0.00863	0.003388	0.002886	0.003254	-0.002828	0.022518	0.028876	-0.005954	-0.014482	0.004104	0.011536	0.01181	-0.001116	-0.002326	0.039894	0.061138
TCGA-95-8039	TCGA	-0.002692	-0.00313	-0.009426	0.006224	-0.005228	-0.017856	0.024358	0.010648	0.0213	-0.001608	-0.000112	-0.007998	0.006754	-0.011378	-0.004518	-0.002446	-0.001894	-0.002936	-0.002448	-0.000774	-0.016018	-0.033688	-0.01286	0.0157	-0.008626	-0.006522	-0.007388	-0.011724	-0.016452	0.020936	-0.009792	0.01469
TCGA-97-7546	TCGA	-0.008862	-0.019036	-0.010704	0.004418	-0.007552	-0.019672	-0.018026	0.004596	-0.01805	-0.005864	0.002846	-0.001684	-0.004696	-0.01671	-0.005508	-0.009356	-0.011242	-0.005748	-0.00354	-0.003146	-0.017974	-0.032034	-0.015948	-0.018504	-0.029002	-0.002624	-0.002042	-0.011918	-0.015726	-0.003412	-0.041874	0.001056
TCGA-97-7547	TCGA	-0.007562	-0.012862	0.00289	-0.018292	-0.005958	0.023044	0.02881	0.01173	-0.012472	1e-05	-0.00991	-0.008686	-0.013764	-0.01241	-0.004038	0.004438	-0.007048	0.007834	-0.002886	-0.002578	-0.013938	-0.013486	0.021932	-0.015818	-0.0135	-0.011474	-0.00347	-0.016816	-0.005728	-0.00973	0.027262	0.014728
TCGA-97-7552	TCGA	-0.010088	-0.018276	0.000996	0.00045	-0.003662	-0.008384	-0.007588	-0.012626	-0.02687	-0.005364	0.003056	-0.016184	-0.004284	-0.000486	-0.00471	-0.004878	-0.001672	-0.004364	-0.004588	-0.005278	0.004452	-0.037674	0.02307	-0.025016	-0.036732	-0.014196	-0.004778	-0.013916	0.001944	-0.003546	0.00081	-0.000702
TCGA-97-7553	TCGA	-0.010078	-0.023884	-0.00945	-0.01047	-0.002204	-0.02312	-0.037792	0.005322	-0.0052	-0.004376	0.000982	-0.00139	-0.006186	-0.016222	-0.007862	0.007208	-0.010186	-0.007924	-0.004744	-0.007934	-0.011506	-0.019598	-0.00697	-0.00568	-0.020212	-0.008002	-0.000186	-0.012116	-0.019228	-0.008462	-0.025446	-0.01183
TCGA-97-7554	TCGA	-0.006916	-0.030806	-0.004496	-0.005856	0.017726	-0.004098	-0.036526	-0.001654	0.0072	-0.00088	-0.011584	-0.00547	0.028754	-0.005446	-0.009436	-0.005538	-0.005568	-0.003038	-0.005864	-0.002868	0.021402	0.008398	-0.021718	0.006684	0.011396	-0.001708	0.0058	-0.010482	-0.007704	0.013718	0.030742	-0.009544
TCGA-97-7938	TCGA	0.007722	-0.00433	0.00378	0.011642	0.042466	0.04656	0.043416	-0.004482	0.007716	0.002168	0.00778	-0.000298	0.001818	0.006318	0.001784	0.009836	-0.001036	0.004554	0.001084	0.004582	-0.002674	0.01278	0.016576	-0.004808	0.043272	0.001022	0.002134	-0.001638	0.00216	-0.001756	0.008924	-0.006964
TCGA-97-8174	TCGA	0.0034	0.011892	-0.001258	0.010124	0.004986	0.038716	0.047756	0.00716	-1.6e-05	0.003462	0.008208	0.023188	0.01184	-0.001544	0.003032	-0.000742	-0.000168	0.005072	0.002154	0.00427	0.02916	0.018476	-0.014152	-0.004052	0.048662	0.00423	0.001602	0.003154	0.000208	-0.001248	-0.008756	-0.016256
TCGA-97-8176	TCGA	0.011838	0.024956	-0.003184	0.008706	0.003784	0.0306	0.030322	0.008706	0.02334	0.002834	0.004234	0.018612	-0.003742	0.007904	-0.00205	-0.00242	0.019398	0.018186	0.002706	0.021082	0.008944	0.015992	0.02575	0.023216	0.027526	0.02167	-0.000292	0.01018	-0.005326	0.017836	0.008906	0.00512
TCGA-99-7458	TCGA	-0.007382	-0.033356	-0.00929	0.0075	-0.001288	0.017028	0.024922	0.001308	-0.003462	-0.001812	-0.000704	-0.02032	0.004732	-0.011356	-0.00663	0.003108	-0.009602	-0.003082	0.004122	3.2e-05	-0.014502	-0.02545	-0.030196	-0.027356	0.027878	-0.01071	-0.006412	-0.011906	-0.014898	-0.00509	0.016668	0.00037
TCGA-99-8025	TCGA	-0.007872	-0.027122	-0.007204	0.000594	-0.005064	-0.020236	-0.036038	0.022324	-0.022342	-0.004406	-0.011342	-0.017264	-0.004884	0.000176	-0.005662	0.00259	-0.003334	-0.010008	-0.00672	-0.003788	-0.003796	0.016738	-0.027818	0.008002	0.024984	-0.00428	-0.008656	-0.014528	-0.01723	-0.001538	-0.016616	-0.007158
TCGA-99-8028	TCGA	0.012376	-0.006264	-0.01114	0.00186	-0.00683	-0.022634	0.026662	-0.005746	-0.026344	-0.003708	-0.000874	-0.001094	-0.010624	0.000562	-0.005538	0.001986	-0.01081	-0.004224	0.008286	-0.007624	-0.013922	-0.031034	-0.01909	-0.01481	-0.033644	0.00311	-0.006276	-0.012314	-0.019398	-0.01152	-0.040258	-0.018408
TCGA-99-8033	TCGA	0.002348	0.023452	0.009448	0.016326	0.003054	0.02439	0.025518	0.012478	0.005028	0.000548	0.003984	0.016088	-0.008072	0.012194	0.01436	0.000976	0.012532	1.8e-05	0.018124	0.001518	0.025744	0.029002	0.025688	0.008374	0.023904	0.020194	0.000378	0.010966	0.027238	0.024022	0.003966	-0.020268
TCGA-J2-8192	TCGA	0.00162	0.004888	-0.004106	0.008806	-0.001208	-0.004736	-0.032396	0.032776	-0.022012	-0.005404	0.001382	-0.006724	-0.003944	-0.002832	-0.003236	-0.00029	-0.006888	-0.003006	0.019964	-0.005426	0.012022	-0.034094	-0.016078	-0.013982	-0.03415	-0.002964	-0.007198	-0.014072	-0.010858	-0.010976	0.034008	-0.001736
TCGA-J2-A4AD	TCGA	0.007478	0.004048	-0.002256	0.002888	-0.001476	0.001092	-0.001392	0.00283	-0.009594	0.002078	0.006842	0.031766	0.00795	0.004628	0.033384	0.0044	-0.00195	0.013432	-0.003304	0.028536	-0.007622	0.036114	0.034168	0.00626	0.041286	0.016066	0.000634	0.014172	-0.00479	0.004346	0.04123	0.001252
TCGA-J2-A4AE	TCGA	-0.005928	-0.002484	-0.00198	-0.018002	-0.00218	-0.020168	-0.025298	0.00202	-0.022226	0.000614	0.00294	-0.017542	-0.004644	-0.01306	-0.004174	-0.004698	-0.007504	-0.006042	-0.011476	-0.002354	-0.015508	0.008274	-0.012968	-0.008414	0.02808	-0.009916	-0.006782	-0.00878	-0.00923	-0.007678	0.024496	0.02495
TCGA-J2-A4AG	TCGA	-8.2e-05	-0.009528	-0.010532	0.00763	-0.00986	-0.022454	-0.002644	0.002952	-0.000934	-0.004292	-0.01179	-0.005826	0.008164	-0.015558	-0.006616	0.003046	-0.011412	-0.004752	-0.004198	-0.006944	-0.015652	-0.034374	-0.010964	-0.027548	-0.02462	-0.00764	-0.007062	-0.013658	-0.006124	-0.0073	-0.021082	-0.016164
TCGA-L9-A443	TCGA	0.000896	0.029736	0.005612	0.011566	0.00491	0.02238	0.047852	-0.000948	0.049026	0.002676	0.00627	0.00432	0.0017	-0.002176	0.028434	0.000272	0.007988	0.000688	-0.001216	0.00869	0.000372	0.005262	0.02955	-0.015466	0.037404	0.00285	0.000706	-0.004234	-0.000542	0.000942	-0.024672	0.047188
TCGA-L9-A50W	TCGA	-0.001784	0.033332	0.00354	0.008578	0.00134	-0.011278	0.03909	-0.003508	0.02625	0.004398	0.004986	-0.000174	-0.00689	-0.004656	-0.001568	0.007814	0.005828	0.002758	0.008848	0.008012	-0.00632	0.011948	0.020026	0.023516	0.0229	0.001668	0.034988	0.001882	-0.00551	0.000764	0.03453	0.059754
TCGA-L9-A5IP	TCGA	0.01375	0.021716	2.2e-05	-0.008952	0.019182	0.022924	0.000776	-0.004142	0.008178	0.013796	0.00285	0.002804	0.022428	0.018122	0.014504	0.005364	0.020632	0.020898	0.00415	0.02158	0.027376	0.0279	0.026028	-0.000176	-0.012878	0.01964	0.005484	0.014746	0.024834	-0.002724	0.026002	-0.004084
TCGA-MN-A4N1	TCGA	-0.008264	0.007224	-0.001146	0.00998	-0.003934	-0.012914	0.017832	0.010988	-0.016866	-0.002114	0.002316	-0.005348	-0.013744	-0.00024	-0.007622	-0.005884	0.001986	-0.009442	-0.00834	-0.01002	-0.01451	0.024604	-0.010096	0.006998	-0.025666	-0.010106	0.01581	0.002694	-0.012578	-0.009074	0.029252	0.00074
TCGA-MN-A4N4	TCGA	-0.006714	0.034748	-0.005222	0.002962	-0.00185	-0.022094	-0.040106	-0.00782	-0.014432	-0.004164	-0.012938	-0.009796	-0.006822	0.004828	-0.017836	-0.0054	0.004992	-0.001848	0.005036	-0.00254	-0.011314	0.025872	0.023488	0.010472	0.025814	-0.002528	-0.003826	-0.014246	-0.014764	-0.008756	0.017978	-0.005984
TCGA-MP-A4SV	TCGA	-0.008262	-0.020026	-0.00904	0.004202	0.038094	0.026034	-0.039222	0.000508	-0.021554	-0.003036	0.002946	-0.021148	0.02127	-0.01135	-0.004796	-0.006848	-0.010216	-0.004434	-6.4e-05	0.013908	-0.013814	0.006924	-0.014688	-0.00884	0.010618	-0.01163	-0.00573	-0.010954	-0.007722	-0.007194	-0.016788	-0.026326
TCGA-MP-A4SW	TCGA	-0.001276	0.015408	-0.009166	0.001614	-0.009562	0.00696	-0.026364	-0.011814	-0.0153	-0.004038	0.002534	-0.01369	0.014668	-0.011876	-0.009294	-0.003824	-0.006416	-0.004058	-0.00255	-0.003304	-0.013474	0.016268	0.002712	0.01589	-0.0322	-0.011518	-0.008534	-0.011278	-0.011338	-0.00749	-0.020122	-0.005406
TCGA-MP-A4SY	TCGA	0.012986	0.002692	-0.007746	0.002452	-0.001624	0.022538	0.015892	-0.00713	0.003918	0.015674	0.00208	0.000332	0.010096	0.000848	-0.003736	-0.008098	0.006206	0.019378	-0.002378	-0.005438	0.021092	-0.03389	-0.030368	-0.01192	0.021192	-0.001418	-0.005656	-0.011646	-0.010466	-0.009362	-0.015606	0.024176
TCGA-MP-A4T4	TCGA	0.001492	-0.015728	-0.00757	-0.00452	-0.00769	-0.008504	-0.041042	0.001854	-0.023964	-0.00219	-0.00018	-0.005468	-0.010614	0.00019	-0.006798	-0.00842	-0.008624	-0.003944	-0.006788	-0.008986	0.023448	0.008042	-0.017212	-0.014188	-0.008526	0.022248	-0.004924	-0.015894	-0.017178	-0.010734	0.033472	-0.019058
TCGA-MP-A4T6	TCGA	-0.004396	-0.029674	-0.00455	-0.015026	-0.001934	-0.010732	0.02463	-0.008254	-0.01634	-0.007392	-0.017508	-0.006942	4e-06	-0.00968	-0.00607	-0.004292	0.002834	-0.004528	-0.01262	-0.00065	-0.010888	-0.022988	-0.019954	-0.001892	0.014828	-0.00576	-0.00466	-0.009484	-0.010186	-0.005478	0.019914	0.04937
TCGA-MP-A4T7	TCGA	0.015656	0.022882	0.01849	0.014724	-0.001216	0.019744	0.011822	-0.000738	0.032766	0.0024	0.013322	0.021938	0.000734	0.011276	0.022498	-0.002318	0.0098	0.000992	0.005214	-0.000858	0.028754	0.03223	0.029946	0.003832	0.014774	0.011906	0.008132	3e-05	0.024624	-0.005548	0.02147	0.000984
TCGA-MP-A4T8	TCGA	-0.000152	0.008608	0.003072	0.014546	-0.000936	0.02793	-0.00428	0.016524	-0.00639	0.016268	0.012548	0.004184	-0.003818	0.02185	0.00898	0.00734	0.020564	0.024196	0.023564	-0.000932	-0.005178	0.030194	0.028072	0.019614	0.02191	0.002218	0.007882	0.019454	0.030598	-0.001984	0.02799	-0.011108
TCGA-MP-A4TD	TCGA	-0.000624	-0.007148	0.004588	0.010612	0.039442	-0.008928	0.04607	-0.002536	-0.00067	0.023736	0.008442	0.008674	0.026764	0.008122	0.000592	0.005752	0.001136	0.00447	-2.6e-05	0.004404	-0.000718	-0.01642	-0.00255	0.046374	0.044152	0.00717	0.002354	0.000504	-0.007678	0.000756	-0.017546	0.022106
TCGA-MP-A4TE	TCGA	-0.002766	-0.014678	-0.001258	-0.011962	-0.003994	0.00328	-0.03237	-0.015368	-0.017034	-0.005844	-0.010214	-0.014448	0.031746	0.01986	-0.009488	-0.004394	-0.009234	-0.006756	-0.002486	-0.007228	-0.012804	0.011762	-0.02126	0.005862	-0.016048	-0.011342	0.000248	0.021136	0.033596	-0.00858	0.008236	-0.011608
TCGA-MP-A4TF	TCGA	0.016326	0.001768	0.020794	0.007788	-0.001852	0.02011	0.026224	-0.005022	0.002382	0.010208	0.007234	0.019872	0.003778	0.019262	0.016886	0.002084	0.021408	0.022112	-0.004118	0.002534	0.02423	0.011694	0.028188	0.020362	0.023066	0.005458	0.005702	0.01003	0.023848	0.011756	0.023016	0.003896
TCGA-MP-A4TH	TCGA	0.000646	-0.008668	-0.009894	0.005552	-0.00974	-0.023274	0.038018	-0.014186	-0.030698	-0.00288	0.001912	-0.009476	-0.003964	-5.8e-05	-0.003996	-0.00721	-0.009948	-0.003692	-0.008438	-0.004898	-0.016352	-0.014014	-0.01597	-0.02318	-0.023694	-0.013064	-0.006342	-0.006452	-0.018778	-0.007116	-0.016124	-0.018502
TCGA-MP-A4TI	TCGA	0.00513	0.016084	0.026162	0.009222	-0.00113	0.0048	0.027036	0.003382	0.034234	0.005388	0.00501	-0.00251	0.005772	0.006876	0.021752	0.009138	0.005798	0.00517	0.000976	0.022788	0.03377	0.03174	0.030572	-0.004244	0.028576	0.027144	-0.001198	-0.001458	-0.00724	0.021542	0.001284	0.0066
TCGA-MP-A4TJ	TCGA	0.00794	-0.001048	-0.002432	0.013158	0.004476	-0.009322	0.03183	-0.003264	0.003478	0.00861	0.008804	0.0005	0.001482	0.006502	0.00215	0.002054	0.000464	0.005162	0.001194	0.00232	-0.005788	0.025798	-0.001902	0.000446	0.045284	0.007184	0.004484	-0.001062	0.018992	0.053106	-0.00874	0.006384
TCGA-MP-A4TK	TCGA	0.000336	0.038382	-0.003322	0.01154	-0.001756	0.001108	0.03971	-0.005666	0.006228	0.001324	0.006554	-0.001664	0.001712	0.007514	-0.005	-0.0023	0.003132	-0.00242	0.031988	-0.001164	0.017676	0.037784	0.027492	0.011996	0.035726	0.025238	0.001112	-0.004728	-0.002876	-0.00601	0.039888	0.019374
TCGA-MP-A5C7	TCGA	0.007836	0.033432	-0.002974	0.005022	-0.007564	-0.005246	-0.037714	-0.001758	-0.020558	-0.006896	0.002736	-0.006982	-0.014294	-0.010506	-0.009446	-0.007248	-0.00854	-0.00872	-0.002642	-0.000882	-0.011914	-0.02	-0.023448	-0.005948	-0.02407	-0.004684	0.006214	0.003416	-0.01	-0.00796	-0.020542	0.002472
TCGA-NJ-A4YF	TCGA	-0.009254	-0.010058	-0.009058	-0.012582	0.016402	-0.005154	-0.034118	-0.012468	-0.0249	-0.002604	0.002066	-0.00885	-0.011412	-0.007368	-0.007568	-0.008956	-0.010766	-0.010118	-0.007976	-0.006166	-0.01621	-0.02812	-0.024326	-0.027732	-0.027448	-0.012628	-0.009586	0.0033	-0.017816	-0.011876	0.030618	-0.010112
TCGA-NJ-A4YG	TCGA	-0.007706	-0.001268	-0.008842	-0.02203	-0.008664	-0.007724	0.025104	-0.013686	-0.026066	-0.00524	0.001682	-0.01205	0.024358	-0.003052	-0.006518	-0.008708	-0.007856	-0.006026	-0.011344	-0.005922	-0.011238	-0.002226	-0.014922	-0.016668	0.034998	-0.013004	0.026824	-0.010918	-0.005194	-0.007928	-0.01358	-0.007614
TCGA-NJ-A4YI	TCGA	0.000432	-0.000174	0.009238	0.008766	-0.001624	0.04126	0.048416	-0.004284	0.05235	0.003796	0.004456	-0.006074	0.045978	-0.000326	-0.001352	0.0115	0.00927	0.003454	-0.001732	0.005988	-0.002748	-0.016676	0.018158	-0.012436	0.03497	0.003874	0.023794	-0.00026	0.001054	-0.001222	-0.006092	-0.001102
TCGA-NJ-A4YQ	TCGA	0.00257	-0.011056	-0.010036	0.005744	-0.008162	-0.023122	-0.034844	-0.0136	-0.022746	-0.00315	0.002164	-0.00713	0.002274	-0.001486	-0.003792	-0.008034	0.000226	-0.008262	-0.010594	-0.008438	-0.017786	0.000764	0.022766	0.017144	0.031396	-0.001826	0.002866	-0.01276	-0.018234	-0.010502	0.033658	-0.009176
TCGA-O1-A52J	TCGA	-0.00705	-0.019676	-0.008618	-0.000962	-0.002888	-0.020598	-0.039578	-0.009074	-0.005884	-0.003688	-0.001648	-0.010974	-0.015212	-0.009726	-0.005246	-0.006538	-0.002108	-0.007008	-0.00502	-0.00575	-0.012002	-0.024964	-0.022396	-0.006134	0.013678	-0.0006	-0.00655	-0.006422	-0.00991	-0.00845	-0.037552	-0.023606
C3L-03463	CPTAC-3	-0.003226	-0.002126	-0.002662	0.001714	0.000672	0.011836	-0.007306	-0.013966	-0.010648	-0.008504	0.006164	0.000348	-0.00557	0.022128	0.006436	-0.00344	-0.004556	0.001966	-0.007906	-0.005782	-0.016768	0.00384	-0.003006	-0.002334	0.001044	0.005954	0.105318	-0.000126	0.002212	-0.010042	0.00407	-0.014676
C3L-00444	CPTAC-3	0.005066	0.001664	-0.003356	0.002952	-0.004362	-0.008998	0.023422	0.010768	0.011938	-0.00461	-0.006336	0.000262	-0.00384	-0.022778	-0.005322	-0.00522	-0.022052	0.001072	0.002866	-0.036002	-0.0142	0.003436	-0.008126	-0.001576	-0.0021	-0.004368	-0.040326	0.000974	-0.00416	-0.004694	-0.008894	-0.02448
C3N-02433	CPTAC-3	-0.002788	-0.00228	-0.001942	-0.002164	-0.00062	-0.004512	0.024424	0.003942	-0.003342	-0.00622	0.005846	-0.002332	0.003912	-0.020534	-0.00549	0.001426	-0.019964	0.000628	-0.008152	-0.03617	-0.013536	-0.00449	0.000388	-0.001332	0.00031	-0.00521	-0.0412	-0.007304	-0.0038	-0.005808	-0.01051	-0.023122
C3N-02973	CPTAC-3	0.005716	-0.001934	0.003206	-0.00305	-0.001962	-0.011066	-0.004212	-0.00062	-0.002796	-0.006334	0.000588	0.000366	-0.001052	-0.020358	0.027576	-0.002628	-0.019478	0.000688	0.004176	-0.034354	-0.000858	-0.003714	-0.005716	0.000832	0.000238	-0.008058	-0.033634	-0.011798	-0.003608	-0.007306	0.010376	-0.027376
C3N-02764	CPTAC-3	-0.006076	-0.001876	0.002358	0.00188	-0.001072	-0.013614	-0.009466	-0.01184	0.001106	-0.006608	0.0021	0.000626	-0.002138	0.065174	0.016068	0.008404	0.029076	-0.00847	0.003734	0.063512	0.017068	-0.002402	-0.003594	0.000254	-0.003828	0.005252	0.086246	0.02458	0.004996	-0.009078	-0.012204	-0.033256
C3N-02926	CPTAC-3	-0.002588	0.001486	-0.003932	-0.000808	0.001434	0.01613	-0.006032	-0.009502	0.000402	-0.004498	-0.002078	0.001272	-0.003846	-0.02308	-0.006282	-0.002406	-0.025842	0.000294	-0.00355	-0.040236	-0.01485	-0.002326	-0.007508	0.00055	-0.000322	-0.008874	0.040774	-0.00398	-0.004714	0.026892	0.00494	0.011962
C3N-04382	CPTAC-3	-0.001568	0.004556	-0.001172	-0.000454	-0.00018	-0.004948	-0.00339	0.012896	0.009648	-0.007534	0.005758	-0.004842	0.002654	-0.022724	-0.004664	-0.003172	-0.016858	-0.004262	0.013348	-0.005256	0.004	0.002884	-0.007204	-5.2e-05	-0.000998	-0.007854	-0.049304	-0.007924	-0.000558	-0.003174	-0.012328	0.053392
C3N-03202	CPTAC-3	0.000558	-0.001324	-0.002902	-0.003324	3e-05	-0.005806	-0.005192	-0.010536	-0.007178	0.015002	0.001212	-0.004858	-0.004418	-0.00514	-0.005312	0.00191	-0.00826	0.002128	0.002164	-0.00726	-0.013044	-0.002918	-0.007044	-0.001804	0.002206	0.004564	-0.046472	-0.010914	-0.001396	-0.008756	-0.013032	0.063474
C3N-02582	CPTAC-3	-0.002618	0.000788	0.01182	-0.000824	-0.000898	-0.004894	-0.005374	-0.009326	-0.003122	-0.00583	0.004912	0.000112	0.004626	-0.023282	-0.006788	-0.006062	-0.022936	8.6e-05	0.01533	-0.032284	-0.010718	-0.003758	0.003308	-0.000466	-0.00056	-0.00443	-0.038386	-0.002344	0.001628	0.015972	0.001428	0.019582
C3L-01330	CPTAC-3	0.006028	0.000838	-0.001948	-0.002884	-0.00094	-0.010712	-0.00711	-0.005742	0.001012	-0.00724	-0.006372	-0.000608	0.003972	-0.019114	-0.006646	-0.006394	-0.0224	0.001352	-0.00261	-0.037228	-0.006692	0.00462	0.002924	-0.001576	0.000528	-0.007686	-0.038318	-0.001262	-0.002296	-0.00552	-0.000642	0.00633
C3L-04757	CPTAC-3	-0.002648	-0.001092	-0.000858	-0.003892	-0.004836	-0.01208	-0.00505	-0.007712	-0.007064	0.01392	-0.006152	0.001558	-0.000586	-0.02364	-0.005042	-0.004888	0.01395	0.00292	-0.00245	0.013272	0.001252	-0.00323	-0.007086	0.000706	0.003114	-0.003632	-0.049588	-0.001748	0.005612	-0.006108	-0.012352	-0.005902
C3L-02219	CPTAC-3	-0.003364	0.000998	4e-05	0.002248	0.000538	0.006202	-0.004836	-0.00968	5.8e-05	0.010416	0.004702	-8.6e-05	-0.000118	-0.023662	-0.005328	-0.005138	-0.021384	0.00063	-0.00476	-0.036564	-0.013046	-0.002814	-0.006376	0.001458	-0.000972	-0.003274	-0.043354	-0.009656	-0.00227	-0.00553	-0.007944	-0.02575
C3N-02948	CPTAC-3	-0.00448	-0.002554	-0.00207	-0.000374	-0.000848	-0.005142	-0.005456	0.006516	0.00049	-0.005524	-0.004728	-0.002968	-0.00282	0.019606	-0.005176	-0.004228	-0.011018	0.00095	-0.008982	0.006334	0.016388	-0.001498	0.002108	-0.000504	0.00123	-0.006632	-0.0376	-0.011526	-0.000474	0.000388	0.058508	-0.01217
C3L-00263	CPTAC-3	-0.004388	0.000394	-0.001238	-0.002954	-6.6e-05	-0.005692	-0.006228	0.005598	-0.001334	-0.009302	-0.00689	0.000808	-0.000184	-0.000528	-0.006374	-0.004694	0.020038	-0.002158	0.00291	0.054056	0.005962	0.004098	-0.005516	0.00032	-0.000786	0.00781	-0.047746	-0.00487	-0.001716	-0.002574	0.000424	-0.0163
C3L-02559	CPTAC-3	-0.002328	-0.002674	-0.004428	-0.003278	-0.005014	-0.009072	-0.005648	-0.001334	-0.000894	-0.007504	-0.005726	-0.000106	0.001732	-0.02459	-0.005446	-0.006232	0.013716	-0.005414	-0.008922	-0.019168	-0.013198	0.003738	-0.008302	0.000414	-0.000562	-0.006742	-0.042164	0.009782	-0.002208	0.000808	-0.00743	-0.012608
C3N-00294	CPTAC-3	-0.00185	0.001572	0.009014	0.005062	0.001546	0.018222	-0.004184	-0.013426	0.008402	0.009822	0.000638	-0.000358	0.001458	0.019894	-0.006928	-0.003232	0.035668	-0.00786	-0.00921	0.01252	0.015926	-0.000764	-0.00705	-0.00166	0.001988	-0.005156	-0.044686	0.033326	-0.00078	0.0119	0.006012	0.061056
C3L-00604	CPTAC-3	0.005018	-0.00253	-0.004196	-0.00298	0.009778	0.008832	-0.006048	0.004266	-0.006624	0.005398	-0.006064	0.000398	0.003288	-0.020608	0.002456	-0.003546	-0.021336	-0.001812	0.000294	-0.034826	-0.00746	-0.002612	-0.007752	0.000768	-0.001018	0.008136	-0.040698	-0.004092	-0.002226	-0.00887	0.003854	-0.027266
C3L-00080	CPTAC-3	0.006272	-0.002368	-0.004512	0.003778	-0.001398	-0.005526	-0.006176	0.004854	-0.006714	0.012068	-0.00522	0.00021	-0.00043	-0.021424	-0.0062	-0.005266	-0.022212	-0.000228	0.003998	-0.039094	-0.009102	0.003914	-0.00185	6.8e-05	1.2e-05	-0.006546	-0.042106	0.026176	0.014396	-0.009912	-0.000454	-0.028544
C3N-02087	CPTAC-3	0.007292	0.001778	0.001696	0.004076	0.004158	0.01588	-0.001956	0.021372	0.004962	0.017864	0.004268	0.003958	0.002696	0.030216	0.005172	0.00682	0.03587	0.006518	-0.002398	0.115302	0.025978	0.008584	0.003896	0.002366	0.001026	-0.00106	0.10097	0.01327	0.004988	-0.000508	0.019658	0.07818
C3L-02169	CPTAC-3	-0.001268	6.8e-05	-0.003874	-0.001564	-0.00601	-0.010276	0.001546	0.008278	-0.002088	-0.007118	0.002436	0.000412	0.001	0.024172	-0.004072	0.00212	0.027848	-0.009774	0.004358	0.013524	0.023708	-0.000234	0.0017	-0.000154	-0.000844	0.012186	0.096074	0.00969	0.00023	0.016258	0.001326	0.015866
C3L-02954	CPTAC-3	0.001408	0.002168	0.002616	0.004846	0.002366	-0.000412	0.035218	-0.008784	0.004106	0.010884	0.009758	0.004774	0.005062	0.079068	-0.003132	0.000798	0.042732	0.004334	-0.001192	0.09924	0.027372	0.00792	0.004938	0.00229	0.006508	0.02388	0.131682	0.014424	0.00118	0.028914	0.002974	0.015046
C3L-03726	CPTAC-3	-0.003992	-0.002776	-0.003366	-0.00114	0.01529	-0.004926	-0.006372	-0.007926	-0.006924	-0.00652	-0.00152	-0.00089	0.00246	-0.023104	-0.003338	-0.004402	-0.010914	0.00064	-0.004276	-0.036432	0.001242	-0.002678	-0.000862	0.001514	0.000454	-0.004346	-0.036868	-0.010998	-0.002082	-0.009336	-0.011414	0.007148
C3L-03985	CPTAC-3	0.006336	0.000704	-0.004128	0.00019	-0.002244	0.007978	-0.004044	-0.010948	0.009848	0.010192	0.008434	0.001208	-2e-05	0.020996	-0.005318	0.004198	0.039694	0.001026	0.004962	-0.03475	-0.008268	0.002048	0.002318	-0.002302	-0.002322	-0.002222	-0.042858	0.018804	0.003274	0.029314	0.004942	-0.029496
C3L-04033	CPTAC-3	-0.002706	-0.001264	0.010428	0.004448	-0.003698	0.01778	0.028972	-0.0075	-2e-05	-0.006592	4.4e-05	0.001174	-0.004754	-0.015856	-0.002316	-0.003412	-0.020384	-0.002972	0.003942	-0.035998	-0.013746	0.002958	-0.00787	-0.001194	-0.001984	-0.004712	-0.038066	0.032112	-0.003176	-0.008542	-0.011048	-0.021116
C3N-00959	CPTAC-3	0.003794	-0.00208	-0.000946	-0.000572	-0.00062	-0.010758	0.018228	0.00483	0.002226	-0.004674	-0.00561	0.000394	-4.2e-05	-0.019564	-0.004546	-0.0035	0.030216	0.000486	-0.006318	-0.034712	0.021984	-0.003426	-0.007938	-0.000314	-0.000774	-0.00532	-0.04719	-0.00998	-0.000878	0.001418	0.003148	-0.022922
C3N-02380	CPTAC-3	-0.002762	-0.001154	-0.003846	-0.000982	-0.005252	-0.008672	0.025098	-0.007882	-0.00576	-0.006012	-0.004686	0.002306	0.002738	-0.023418	-0.00499	0.002358	-0.022216	-0.000348	-0.008328	-0.031624	-0.01218	-0.00299	-0.006692	0.000278	0.000902	-0.008188	0.096386	-0.010944	-0.005602	-0.007968	-0.001392	-0.02792
C3L-02601	CPTAC-3	0.000508	0.00022	0.000884	-0.000144	0.003676	-0.004624	0.034458	0.010344	0.013274	-0.003178	0.008752	0.002204	0.00368	0.080016	-0.001558	-0.001704	0.039222	-0.00417	0.005352	0.089558	0.025982	0.004506	0.006352	0.001956	0.004336	0.023814	0.107188	0.033418	0.004234	0.018864	0.039454	-0.008022
C3L-00094	CPTAC-3	0.003944	0.003132	-0.003246	0.003496	-0.004706	-0.004898	-0.008288	-0.010938	-0.007886	-0.001896	0.00038	-0.004942	-0.00109	0.02247	-0.005898	-0.005208	-0.009902	-0.005574	-0.008854	-0.007706	-0.013492	0.00499	0.005108	0.001028	0.000934	-0.003974	-0.039508	-0.002196	0.000762	-0.000992	0.01774	-0.027712
C3N-03073	CPTAC-3	0.003738	-0.000642	0.00848	-0.002734	-0.001048	-0.0089	-0.006838	0.000702	-0.000916	0.010794	-0.005136	-0.000108	0.003684	-0.022748	0.001634	-0.00342	-0.023426	0.010862	0.004144	-0.040604	-0.017382	-0.001938	-0.001258	0.000112	-0.00409	-0.008058	0.102492	-0.011752	-0.006412	-0.007896	-0.01149	0.006902
C3L-00140	CPTAC-3	-0.001342	-0.00111	-0.002852	0.00298	-0.001066	-0.00851	-0.00344	0.012618	-0.000762	-0.008688	0.000884	0.000928	0.002418	-0.020006	-0.006752	-0.005104	0.01737	-0.003332	-0.006334	-0.03666	0.00615	-0.002878	-0.006362	-0.000206	-0.000888	-0.006294	-0.046176	0.02371	0.001718	-0.008504	-0.010054	0.057798
C3N-02529	CPTAC-3	-0.0029	-0.001908	0.004258	-0.001702	-0.000704	-0.006164	0.014186	0.012974	-0.000376	0.011708	-0.006498	0.001278	-0.005088	0.015758	-0.004518	0.003148	-0.013808	0.001022	0.005702	-0.034106	-0.0029	0.00155	0.000668	-0.000308	-0.001754	-0.003852	-0.047448	-0.001414	-0.002304	-0.003708	-0.008126	0.059288
C3N-02929	CPTAC-3	-0.00315	0.001936	-0.004186	-0.001872	-0.005188	-0.004572	-0.007974	0.003796	-0.001028	-0.006176	0.005336	0.000142	-0.004114	-0.021882	0.003796	-0.00506	-0.02237	0.016818	0.016482	-0.038418	-0.008694	0.003356	-0.007816	-0.001522	0.000724	-0.007532	-0.015714	-0.003176	-0.002526	-0.005242	-0.004708	-0.027024
C3N-02451	CPTAC-3	-0.00282	0.0004	-0.003748	-0.003066	-0.001044	0.020956	-0.004376	0.003932	-0.001306	0.007348	-0.005884	-0.0001	-0.003404	-0.023044	-0.005632	-0.000424	-0.024556	0.001106	0.008194	-0.039808	-0.013634	-0.002446	-0.002216	-0.000228	0.000586	-0.004796	-0.039766	-0.01028	-0.00281	-0.008392	0.002092	-0.027888
C3L-02513	CPTAC-3	-0.002842	-0.001748	-0.00392	-0.001032	-0.00089	-0.010676	-0.005648	0.000816	-0.00088	0.011894	-0.004828	0.000414	-0.00123	-0.019266	-0.00493	-0.003114	-0.021198	0.001194	-0.006288	-0.031434	-0.012466	0.003814	0.003904	-0.000104	-0.00154	-0.006382	-0.030218	-0.012496	-0.002108	0.028524	-0.008868	-0.027138
C3L-00095	CPTAC-3	0.00116	0.004352	-0.001786	0.003864	-0.000898	-0.007042	-0.007462	0.00516	-0.00884	0.011664	0.0014	-0.000272	-0.001596	-0.017522	-0.005352	-0.005284	0.023254	0.001742	-0.002556	0.096322	0.009228	-0.002816	-0.00457	-0.00153	-0.002536	0.007104	-0.043844	-0.00416	-0.00153	-0.009858	-0.0114	-0.033122
C3N-02729	CPTAC-3	0.005442	-0.00137	0.006354	-0.000678	-0.000318	-0.008516	-0.005824	0.012254	-0.0007	-0.005512	-0.005846	0.000454	0.003088	-0.019298	-0.005224	0.005856	-0.02127	0.001258	0.006618	-0.038834	-0.012166	-0.003752	-0.005392	-0.000462	-0.0014	-0.00417	-0.038746	-0.013062	-0.004422	-0.005594	-0.00308	-0.024244
C3L-02350	CPTAC-3	-0.000584	-0.002314	-0.003726	0.003464	-0.00041	0.008368	-0.005404	-0.000406	-0.0055	0.010522	0.00201	0.001136	-0.004266	-0.024506	-0.001774	0.003684	-0.01537	0.001594	-0.007724	-0.034516	-0.013458	-0.004172	-0.009128	-0.001764	-0.00016	-0.00688	-0.037084	-0.0124	-0.003224	-0.007928	-0.009948	-0.020256
C3N-02950	CPTAC-3	-0.002368	-0.00179	-0.004448	-0.003176	0.003668	-0.008828	-0.006826	0.00395	-0.002008	0.00626	-0.00546	-0.000278	-0.0003	-0.023198	0.008464	-0.00283	-0.019986	0.000494	-0.006546	-0.034488	-0.009266	-0.001716	0.012386	-0.000354	-0.000604	-0.006338	-0.037282	-0.012708	-0.003212	-0.007508	-0.002378	-0.026476
C3N-03074	CPTAC-3	-0.001064	-0.001712	-0.002162	-0.001514	-0.001002	-0.013742	-0.011734	0.012666	-0.011462	-0.006028	-0.00208	-0.001758	0.001132	0.070006	-0.00294	-0.001848	0.035826	-0.007926	0.003072	0.08303	-0.016304	-0.002172	-0.00497	-0.004672	-0.003718	0.009438	0.090888	0.009886	0.00092	-0.008034	0.013594	-0.035748
C3N-01799	CPTAC-3	-0.002784	0.000644	-0.00384	0.00178	-0.005416	0.019544	-0.006106	-0.009546	-0.00334	0.01134	0.00376	-0.000184	-0.004354	-0.023038	0.026972	0.015942	-0.014822	0.000228	-0.007922	-0.037326	-0.002198	0.000532	-0.001858	-0.000162	0.001814	-0.004304	-0.040002	-0.010674	-0.002718	-0.006846	-0.011196	-0.007094
C3N-03911	CPTAC-3	-0.002548	-0.002424	-0.001022	-0.000904	-0.004392	-0.007074	-0.00686	-0.004542	-0.00075	-0.004562	-0.005042	-0.002052	0.003784	-0.021752	-0.006036	-0.004848	-0.0193	-0.001566	-0.00798	-0.030218	-0.00537	-0.003504	-0.00519	0.000904	0.000744	-0.004074	-0.038732	-0.011258	-0.002118	-0.006914	-0.00882	-0.023664
C3N-02672	CPTAC-3	-0.001726	-0.002138	-0.001194	-0.000896	-0.004158	-0.011018	0.019608	-0.009202	-0.000166	0.01078	0.003678	-0.000236	0.002826	-0.019588	0.001082	0.002806	-0.024264	0.000518	0.001464	-0.030018	0.008446	-0.004322	0.035944	0.00033	-0.000334	-0.009464	-0.041668	-0.010662	-0.002184	0.025538	0.005882	0.0529
C3N-03205	CPTAC-3	-0.002188	-0.002434	-0.001014	0.001004	0.000154	-0.00446	-0.006538	0.006574	-5e-05	-0.008898	-0.005876	-8.6e-05	0.00243	0.006378	0.002946	0.016474	0.019188	-0.005242	-0.008782	-0.008722	0.012716	0.004364	-0.007364	-0.000418	-0.002194	0.008334	-0.043308	-0.006582	0.000746	-0.009616	-0.007974	-0.016472
C3L-02643	CPTAC-3	0.00471	-0.001632	-0.002402	-0.002978	-0.00013	0.017458	0.01313	-0.011938	-0.001364	-0.005968	0.002638	0.001498	0.003034	0.018194	-0.00329	-0.001474	-0.02132	0.000652	-0.007908	-0.037388	0.021818	0.002718	-0.007292	-0.00135	-0.001104	-0.003144	-0.00324	-0.013738	-0.004814	0.013144	0.017478	-0.031522
C3N-02572	CPTAC-3	-0.002166	-0.00256	-0.003824	-0.00221	-0.005876	-0.00285	-0.008156	-0.011276	0.00188	-0.007326	0.003392	-5.6e-05	-0.000796	-0.016954	0.007234	0.00161	-0.010894	0.00037	-0.007104	-0.0295	0.012436	-0.00347	-0.00321	-0.001282	-0.004294	0.007882	0.11306	-0.013062	-0.00231	0.017456	0.00525	-0.019848
C3L-02508	CPTAC-3	-0.004598	0.002142	-0.00275	0.001818	-0.001074	-0.005046	-0.006536	0.004356	0.01358	-0.007518	-0.006398	-0.002596	-0.004804	-0.01502	-0.00539	0.004164	0.022918	-0.005502	-0.001356	-0.00228	-0.000176	-0.00239	0.006278	-0.000104	-0.000788	0.013302	-0.046238	-0.011264	0.001358	-0.00866	-0.012322	-0.018728
C3L-00001	CPTAC-3	-0.003972	-0.002824	0.012492	-6.8e-05	-0.004216	-0.008456	-0.007618	-0.002964	-0.006132	-0.006398	0.005126	-0.002206	-0.001466	-0.022144	-0.00586	-0.004984	-0.007088	-0.002536	-0.00545	-0.028648	-0.011422	0.00352	0.000732	0.00116	-0.000974	0.000416	-0.031904	-0.008676	-0.002604	-0.007496	-0.01024	-0.021454
C3N-02282	CPTAC-3	-0.001976	-4.2e-05	-0.003462	-0.000828	-0.004266	-0.009322	-0.006382	0.01266	-0.003368	-0.007372	0.004782	-0.004546	-0.004104	0.037642	-0.004684	0.01541	-0.00625	-0.003662	0.004478	0.004736	0.002322	0.002526	0.001106	-0.001792	-0.003146	-0.003492	-0.043272	0.021204	-0.000832	-0.00953	-0.011826	-0.03131
C3L-02958	CPTAC-3	0.009436	0.00562	0.00617	-0.003062	-3.8e-05	-0.008358	-0.005062	-0.008428	0.010612	-0.005672	-0.005782	0.000874	-0.003866	-0.020622	-0.004394	-0.002056	-0.020238	0.011874	0.017266	-0.033398	-0.012028	-0.002364	-0.007632	-0.001094	0.000326	-0.004822	-0.042666	-0.010886	-0.003428	-0.006994	-0.00306	-0.025066
C3N-03765	CPTAC-3	0.000868	-0.000846	-0.0038	0.002988	-0.00535	0.018664	-0.005062	0.002374	0.00032	0.011232	-0.003632	0.000992	0.001496	0.0774	-0.004958	-0.007058	0.03295	0.002266	0.004684	0.009512	0.024224	0.005446	-0.006694	0.000206	-0.002742	0.008502	0.037248	0.029606	0.000294	-0.004612	-0.000466	-0.015932
C3L-03976	CPTAC-3	0.00824	0.00286	0.0027	0.006802	0.002336	0.029122	0.017384	0.022244	0.004934	0.01497	0.01094	0.003668	0.003362	0.022606	-0.00227	-0.000938	0.025516	0.004724	0.009058	0.10929	0.029992	0.00247	0.003812	0.002718	0.006026	0.00725	0.106486	0.001684	0.002256	-0.00069	0.005034	0.073522
C3L-02365	CPTAC-3	0.008168	0.003886	0.014288	0.001594	0.001952	0.026278	-0.000352	0.01085	0.002228	0.012462	0.01038	0.004172	0.005822	0.034162	0.025924	0.006726	0.02604	0.003834	0.014778	0.101802	-0.002824	0.008542	0.039474	0.003458	0.003506	-0.000168	-0.019508	0.040232	0.001098	0.004254	0.00768	0.07586
C3L-00093	CPTAC-3	-0.00353	-0.000208	-0.004286	-0.000904	-0.006566	-0.010636	-0.006554	-0.013634	0.001208	-0.009234	0.000852	0.000882	0.000392	0.022858	0.00678	8.4e-05	0.031742	-0.003384	-0.010576	0.006026	0.023056	-0.004596	-0.00653	0.000174	0.003658	0.00046	0.077972	-0.015934	-0.001954	-0.004528	-0.000174	0.000774
C3N-00549	CPTAC-3	-0.00445	-0.001964	-0.001882	-0.001596	-0.00032	-0.012236	-0.006344	-0.009126	0.000746	-0.006556	0.002286	-0.006428	-0.00018	0.038778	-0.007792	-0.004694	0.031052	-0.005654	-0.006074	0.084596	0.018914	-0.005134	-0.004074	-0.002566	-0.001848	-0.003164	-0.047026	-0.003452	0.010366	0.015286	0.005304	-0.033446
C3L-02345	CPTAC-3	-0.003806	-0.000142	-0.000818	-0.002734	0.002846	-0.009318	-0.008204	-0.014122	0.001366	-0.007806	0.001766	-0.006808	-0.005028	0.020688	-0.007568	0.002238	0.034562	-0.009778	-0.008308	0.092328	0.015674	0.00086	-0.003214	1.8e-05	1.6e-05	0.016446	0.091668	-0.002252	0.001514	-0.00383	0.01485	0.011098
C3L-01683	CPTAC-3	-0.00371	-0.002528	-0.001224	0.002674	0.004634	-0.005102	-0.005008	-0.012538	0.000292	-0.008486	0.00576	0.00034	-0.005506	0.021136	-0.004444	0.002768	0.013848	-0.003988	-0.00691	-0.011392	0.017156	0.002526	-0.006214	-0.00055	-0.002314	0.0116	-0.045736	-0.01258	-0.000672	-0.001778	-0.010806	0.062722
C3N-03212	CPTAC-3	-0.002892	0.000618	0.003242	0.001884	-0.005386	0.019522	-0.004576	0.00772	0.000296	0.010342	-0.006016	0.00043	-0.004312	-0.025212	0.005092	-0.005612	-0.026246	0.00827	0.01016	-0.036978	-0.010514	-0.000214	0.037332	0.000224	-0.001536	-0.007778	-0.035762	-0.013286	-0.004426	-0.007248	-0.012092	0.034232
C3N-02290	CPTAC-3	0.001374	0.000852	0.009028	0.001432	0.002856	0.000368	-0.001096	0.010264	0.015116	0.017232	0.008382	0.003372	0.003462	0.090014	0.02759	0.015372	0.048086	0.003292	0.003106	-0.004864	0.029298	0.008514	0.035364	0.003584	0.006636	0.009954	0.054488	0.030432	0.004392	0.031792	-0.008718	0.044578
C3N-02000	CPTAC-3	0.00048	-0.001244	0.011466	-0.000736	-0.004592	0.005956	-0.00559	0.012582	-0.001006	-0.006722	-0.00579	0.000414	-0.00075	-0.023444	-0.006946	0.00207	-0.025632	0.000674	0.002418	-0.040996	-0.013794	-0.00268	-0.007034	-0.001748	-0.000538	-0.004716	-0.042366	-0.008716	-0.004026	0.00231	-0.010834	0.036462
C3L-02961	CPTAC-3	-0.004116	-0.002546	-0.003268	-0.000606	-0.003502	0.001698	-0.006098	0.008836	-0.008052	-0.00821	0.006042	0.000744	3.2e-05	-0.004676	-0.005746	-0.00222	-0.018966	-0.00256	-0.00478	0.023816	-0.014648	-0.001254	0.01253	-1.4e-05	-0.00175	-0.007896	-0.0416	-0.001536	0.008602	-0.008576	-0.012108	0.052322
C3L-02515	CPTAC-3	-0.003246	-0.000482	-0.001692	0.005056	-0.004968	0.000784	0.024348	-0.009986	0.000232	-0.008248	-0.006012	-5e-05	-0.004258	-0.017466	-0.00546	-0.002128	0.021314	0.000224	-0.008076	-0.023192	0.004096	-0.003056	-0.007634	7e-05	0.003034	-0.0041	-0.047946	-0.00868	0.00144	-0.007794	-0.00026	0.009176
C3L-00422	CPTAC-3	-0.001938	0.005242	-0.003158	-0.00309	0.014374	0.02067	0.027632	0.01142	-0.007436	0.011042	-4.8e-05	-0.002924	0.00198	-0.00281	0.005004	-0.00566	0.014724	-0.005532	0.017388	-0.035362	-0.01246	-0.002466	-0.005986	0.000232	-0.000666	-0.003024	-0.039304	-0.009266	-0.000706	-0.005414	0.00924	-0.027798
C3N-02587	CPTAC-3	-0.003464	-0.000508	-0.002642	-0.00374	0.00011	-0.004128	-0.006156	0.00597	-0.008462	0.009454	-0.006176	0.000838	0.003318	-0.023718	0.005084	0.004336	-0.011392	0.003204	0.001952	0.093536	-0.012878	-0.003158	0.002422	0.001492	-0.002944	-0.007222	-0.040734	-0.01325	0.005556	-0.005242	-0.001928	-0.002378
C3L-03721	CPTAC-3	-0.003276	-0.00095	0.009334	-0.003266	-0.000954	-0.00921	-0.006276	-0.0097	-0.006844	-0.007294	-0.005002	0.001392	-0.00119	-0.019078	-0.005828	-0.004592	-0.012168	-0.00236	-0.008372	-0.025588	-0.009202	-0.002816	-0.002266	-0.000342	-0.001378	-0.004558	-0.042322	-0.011478	-0.001784	-0.00743	-0.000656	0.011682
C3L-01632	CPTAC-3	0.007476	0.008914	0.002108	0.004786	0.008066	-0.006376	0.021008	0.017846	0.016608	-0.003632	0.012378	0.003506	0.002172	0.083038	-0.00219	0.00565	0.040126	-0.001484	0.006066	0.091292	0.01669	0.007624	0.00518	0.00294	0.003764	0.014408	0.124718	0.003974	0.006416	-0.005882	0.010248	0.022394
C3N-03764	CPTAC-3	0.000712	0.00853	0.00098	0.001704	0.01015	0.030858	-0.002104	0.01078	0.000462	0.02177	0.004254	0.005122	0.00783	0.00452	0.013934	0.003916	0.03083	0.005322	0.010072	0.08103	0.012116	0.000254	-0.002628	0.00437	0.003634	0.000598	0.129478	0.000286	0.001702	-0.005488	0.002098	0.079478
C3L-02348	CPTAC-3	-0.002142	0.00122	-0.00186	0.001896	-0.002744	0.007866	-0.005312	-0.009494	-0.006006	0.011444	0.004928	0.000636	-0.000286	-0.023162	0.02798	0.002442	-0.020944	-0.000248	-0.007732	-0.035544	-0.006394	-0.002748	-0.006194	0.00037	0.000538	-0.006252	-0.03902	-0.003648	-0.003486	-0.007384	-0.011914	-0.01498
C3N-02422	CPTAC-3	0.007098	0.004568	0.008146	0.001296	0.019748	0.01149	0.03042	0.003082	0.003758	-0.00197	0.009744	0.004784	0.00746	-0.010902	0.009468	0.019922	-0.003572	0.02157	0.021964	0.018694	0.005194	0.000336	0.01102	0.002802	0.005058	0.012794	0.115608	-0.006206	0.023896	0.017302	0.0674	-0.006534
C3N-00167	CPTAC-3	-3.4e-05	-0.002272	-0.004102	-0.000604	-0.000172	-0.00497	-0.003956	0.005184	-0.000504	-0.00701	-0.005724	-0.000174	-0.000942	-0.023234	0.003912	-0.0037	-0.022964	0.001664	-0.006362	-0.036612	0.005266	-0.004168	0.014488	0.00107	0.001774	-0.006788	-0.044738	-0.001252	-0.003094	-0.005346	-0.010952	-0.010362
C3N-00199	CPTAC-3	-0.00015	0.000752	-0.00372	-0.00312	0.015572	-0.010582	-0.0072	0.003342	0.012032	-0.004432	-0.004018	-4.8e-05	-0.00501	-0.018842	-0.006566	-0.0056	-0.020934	-0.003596	0.003802	-0.034758	-0.01602	-0.002302	-0.005238	-0.000466	0.002358	0.012076	-0.016058	-0.006064	-0.003208	0.016674	-0.006606	-0.023934
C3N-02758	CPTAC-3	-0.001914	0.001974	-0.000788	-0.001006	-0.002354	-0.014052	-0.00661	-0.010512	-0.007826	0.011916	0.003238	-0.001138	0.003656	-0.01237	0.020728	0.015096	-0.022246	0.00124	-0.004312	-0.03395	-0.01583	-0.001928	-0.007148	-0.0005	-0.000902	-0.00274	0.093392	-0.007506	-0.002746	0.001554	0.004068	-0.02672
C3N-03080	CPTAC-3	-0.0023	0.002414	0.000192	-0.003116	0.001716	-0.008474	0.024444	0.004628	0.000152	-0.006992	0.002996	-0.00028	0.002256	-0.002704	-0.005384	0.002502	0.01865	-0.000722	-0.008462	0.092934	-0.012172	-0.003778	-0.007428	0.00044	0.002974	-0.004232	-0.03592	0.011154	-0.000644	0.024358	-0.01101	-0.023394
C3N-00293	CPTAC-3	-0.002408	-0.002464	-0.002566	-0.003326	-0.005746	-0.008992	-0.006478	-0.00841	-0.005356	-0.00691	-0.005554	0.000918	0.000866	-0.01926	-0.006594	-0.00412	-0.018204	0.00038	0.0047	-0.009834	-0.012794	-0.00364	0.001072	0.001794	-0.001986	-0.003424	-0.042728	-0.010898	-0.002764	-0.008534	-0.009574	-0.02665
C3L-00083	CPTAC-3	0.004066	-0.00212	-0.001908	0.00104	-0.005366	0.020846	-0.005656	-0.011874	0.001528	-0.009218	-0.00546	0.000344	-0.003002	-0.005324	-0.003636	-0.002204	-0.023464	-0.00211	-0.004376	0.086758	-0.017924	0.001888	0.026656	-0.000278	-0.003196	0.006124	0.084548	0.00348	0.001904	-0.009022	-0.01003	-0.013588
C3N-02281	CPTAC-3	-0.002008	-0.000112	-0.001724	-0.000738	-0.004966	0.019268	-0.007152	-0.008204	-0.000348	0.0114	0.000584	0.000142	0.000252	-0.02386	0.006268	0.004744	-0.024676	0.000974	0.0114	-0.013846	-0.007014	0.002448	-0.007504	0.001466	0.001798	0.00615	-0.044268	0.012198	-0.002066	-0.005386	-0.010562	0.058046
C3N-04173	CPTAC-3	0.002648	-0.001942	-0.001632	-0.001708	-0.002802	-0.010118	-0.005864	-0.0095	-0.002358	-0.005724	0.00543	-0.003986	-0.000102	-0.022162	-0.00589	-0.002956	0.024568	-0.002666	-0.00963	0.004738	0.007744	0.000812	-0.00632	-0.000326	-0.001874	-0.004824	-0.041354	-0.002656	0.009148	-0.008672	-0.011534	0.026372
C3L-00973	CPTAC-3	0.001432	-0.002004	-0.001452	0.002724	-0.005336	-0.01223	-0.005438	0.013696	0.000202	-0.005642	0.005008	-0.00439	-0.000376	-0.005554	0.011076	0.0026	0.027358	-0.00395	-0.004628	-0.010122	0.021988	-0.004584	-0.006406	-0.00063	0.000612	-0.00482	-0.044834	-0.010536	0.005524	-0.0097	-0.010984	-0.017152
C3N-03063	CPTAC-3	-0.00198	-0.001476	-0.00034	-0.002012	-0.003498	0.005892	-0.006292	0.006706	0.003638	-0.007444	0.00598	-0.00227	-0.005576	0.023222	-0.004342	0.000474	0.037536	-0.00849	0.005052	0.085838	0.020236	-0.003384	-0.001622	-0.001516	-0.00525	0.019426	0.107908	0.008418	-0.001198	-0.007392	0.015512	-0.038196
C3L-02560	CPTAC-3	-0.003068	0.001104	-0.002932	-0.003236	-0.001088	0.021212	-0.005212	0.002872	0.00063	-0.006808	-0.005382	0.000424	-0.001008	-0.022806	-0.007298	0.003784	-0.021136	-0.002376	-0.007714	-0.034672	-0.013596	-0.003674	-0.008134	-0.002216	-0.001824	-0.003316	-0.040954	-0.012174	-0.000758	0.00855	-0.00392	-0.014292
C3N-02928	CPTAC-3	-0.002608	0.000986	-0.00108	-0.000838	0.001516	-0.009178	-0.008098	-0.009966	-0.000854	-0.006632	-0.00011	-0.000276	-0.00144	-0.018232	-0.004412	-0.004062	-0.01922	-0.00039	0.001252	-0.031752	-0.003746	-0.001446	-0.007544	-0.001794	-0.002834	0.01313	-0.041806	-0.01145	-0.00243	0.000134	0.003446	-0.01487
C3N-03420	CPTAC-3	-0.000628	0.000344	-0.002352	-0.000968	-0.004928	-0.012168	-0.006466	0.004234	0.000414	-0.007	-0.00523	-0.000312	-0.004814	-0.022458	-0.004358	-0.006002	-0.02277	0.001572	0.015234	-0.037566	-0.016988	0.001522	0.001712	-8.4e-05	0.000418	-0.004182	0.074326	-0.0108	-0.005828	-0.00853	0.007704	-0.029478
C3N-01414	CPTAC-3	-0.001438	-0.001556	-0.001078	0.000552	0.016134	0.008492	-0.004572	-0.010138	-0.00033	-0.002906	-0.006006	-0.000274	0.002878	-0.016494	-0.005694	0.003322	-0.013268	0.000322	0.003064	-0.027674	-0.005376	0.00294	-0.002146	-0.001556	0.002034	-0.003234	-0.042202	0.037022	0.00185	-0.00101	-0.011164	-0.028378
C3N-02421	CPTAC-3	0.004304	-0.00225	0.005674	-0.000946	-0.006408	-0.01024	0.004284	0.005436	0.01252	-0.00709	-0.005234	0.000116	0.004304	-0.023506	-0.006114	-0.005632	-0.022778	0.002046	-0.005032	-0.036318	-0.001606	0.001906	-0.00721	0.000442	-0.002036	-0.003668	0.092478	-0.009214	-0.001534	0.000678	-0.010198	-0.012364
11LU016	CPTAC-3	0.010156	0.001146	0.00628	0.007802	0.01475	0.023396	-0.003794	0.007758	0.004528	0.018372	-0.003272	0.002032	-8e-05	0.07152	0.025878	-0.002244	0.038636	0.004732	0.007634	0.00207	0.008254	0.004472	0.025456	0.00255	0.006828	-0.001074	0.110858	0.024794	0.000758	0.0297	0.035664	0.060062
C3L-03984	CPTAC-3	0.007156	0.00284	-0.002512	0.003046	-0.000172	-0.006078	-0.004678	-0.01288	-0.00044	-0.00771	0.000362	0.000358	0.001538	0.024214	-0.007386	-0.004274	-0.01263	0.001934	-0.009396	0.004004	0.001616	0.00154	0.002696	-0.001656	2.6e-05	0.003152	-0.04542	0.011782	-0.001846	-0.00955	0.015592	0.011526
Average	TCGA	0.00587937	0.0126465	0.00854513	0.00955301	0.00635411	0.0153862	0.0249529	0.0100141	0.0191804	0.00608849	0.00565813	0.0100671	0.009311	0.00822485	0.0070394	0.00529579	0.0079324	0.00753001	0.00649142	0.00602754	0.0141854	0.0196039	0.0189236	0.0140185	0.0253609	0.00863642	0.00676216	0.0105656	0.014522	0.0102451	0.0239063	0.0177557
Average	CPTAC-3	0.00333398	0.00195299	0.00361209	0.00227381	0.00381351	0.0104214	0.00911953	0.00858816	0.00416374	0.00841181	0.00469631	0.00153607	0.00269301	0.0251428	0.00715732	0.00463633	0.0222965	0.00336224	0.00674395	0.0385	0.0123046	0.00316278	0.00731988	0.00113635	0.00195209	0.00662598	0.0560146	0.0114019	0.00319576	0.00918186	0.00998369	0.0278279
